# Supplementary material for: Comparison of Spinal Cord Regeneration Capacity in Zebrafish and Medaka
Source: Neurochem Res. 2025 Apr 25;50(3):153. doi: 10.1007/s11064-025-04389-9 (PMC12031921; doi:10.1007/s11064-025-04389-9)
Supplement: Supplementary file 12 — Supplementary Material 12: Supplementary Table 1 [file 11064_2025_4389_MOESM12_ESM.xlsx]

## Sheet: Sup Table.1a
Sup Table.1a Zebrafish 0 wpi < 2 wpi
genes	baseMean	log2FoldChange	lfcSE	stat	pvalue	padj
ENSDARG00000002304	363.386	11.9304	1.47717	8.07655	6.66238e-16	9.83663e-14
ENSDARG00000051923	564.724	11.6041	1.46462	7.92293	2.31982e-15	3.02213e-13
ENSDARG00000098460	514.324	11.4693	1.48133	7.74257	9.74274e-15	1.12903e-12
ENSDARG00000004232	227.528	11.255	1.55687	7.22927	4.85614e-13	4.41976e-11
ENSDARG00000117593	429.676	11.2097	1.82462	6.14357	8.06854e-10	3.78405e-08
ENSDARG00000041382	787.765	11.1795	1.34483	8.31292	9.33747e-17	1.52553e-14
ENSDARG00000026417	338.973	10.8675	1.35804	8.00232	1.221e-15	1.70188e-13
ENSDARG00000098918	152.714	10.6798	1.59567	6.69301	2.18628e-11	1.47719e-09
ENSDARG00000100791	146.013	10.6151	1.7151	6.18918	6.04781e-10	2.91876e-08
ENSDARG00000062187	140.185	10.5561	2.84429	3.71134	0.000206164	0.002116
ENSDARG00000030270	128.347	10.4291	2.03038	5.13651	2.79885e-07	6.86182e-06
ENSDARG00000096639	128.219	10.4273	1.57641	6.61459	3.72583e-11	2.39559e-09
ENSDARG00000103551	120.497	10.338	1.92287	5.37634	7.60137e-08	2.21183e-06
ENSDARG00000010756	118.888	10.3186	2.11972	4.86792	1.12781e-06	2.37753e-05
ENSDARG00000045453	2390.12	10.3181	1.81194	5.69453	1.23714e-08	4.30342e-07
ENSDARG00000104332	107.843	10.1777	2.96295	3.43499	0.000592572	0.00508146
ENSDARG00000083189	103.503	10.1184	2.13987	4.72853	2.26148e-06	4.38055e-05
ENSDARG00000105489	100.684	10.0787	3.08972	3.262	0.00110628	0.00852349
ENSDARG00000078205	100.264	10.0728	1.96415	5.12836	2.92281e-07	7.09592e-06
ENSDARG00000061173	99.4752	10.0611	2.51254	4.00435	6.21889e-05	0.000764682
ENSDARG00000094098	99.384	10.0599	2.29361	4.38608	1.15412e-05	0.000179578
ENSDARG00000105665	97.8416	10.0373	2.99285	3.35378	0.000797163	0.00652528
ENSDARG00000067851	701.551	10.0063	1.04257	9.59772	8.17339e-22	2.76122e-19
ENSDARG00000041792	186.592	10.0057	1.4993	6.67356	2.49664e-11	1.6653e-09
ENSDARG00000074132	95.0567	9.99548	1.98387	5.03839	4.69475e-07	1.08683e-05
ENSDARG00000029305	93.8347	9.97693	3.02751	3.29542	0.000982747	0.0077669
ENSDARG00000094559	91.5678	9.94155	2.06373	4.81728	1.45529e-06	2.9904e-05
ENSDARG00000054879	174.301	9.90708	2.51187	3.9441	8.00995e-05	0.000951456
ENSDARG00000003469	168.962	9.8623	1.86895	5.2769	1.31384e-07	3.56778e-06
ENSDARG00000031693	83.803	9.81407	2.2429	4.37562	1.21088e-05	0.00018645
ENSDARG00000102929	160.826	9.79082	1.9162	5.10951	3.22999e-07	7.73799e-06
ENSDARG00000074379	81.5782	9.77491	2.15259	4.54101	5.59866e-06	9.59524e-05
ENSDARG00000069251	78.9374	9.7276	3.14023	3.09774	0.00195005	0.0135714
ENSDARG00000036082	279.249	9.71048	1.24876	7.77608	7.48088e-15	8.82301e-13
ENSDARG00000053973	77.4542	9.70019	3.11731	3.11172	0.00186003	0.0130726
ENSDARG00000074210	77.2871	9.69695	2.21124	4.38529	1.1583e-05	0.000180087
ENSDARG00000069703	74.9627	9.65308	3.12107	3.09288	0.00198224	0.0137666
ENSDARG00000059139	74.7921	9.64962	3.15836	3.05527	0.0022486	0.0152862
ENSDARG00000093193	144.461	9.6362	1.5262	6.31385	2.72185e-10	1.41281e-08
ENSDARG00000055506	73.9482	9.63325	3.16306	3.04555	0.00232253	0.0157254
ENSDARG00000076800	72.9762	9.61437	3.19949	3.00497	0.00265607	0.0175359
ENSDARG00000075730	387.628	9.60687	1.14852	8.36456	6.03376e-17	1.00221e-14
ENSDARG00000097065	71.6799	9.5885	3.17496	3.02004	0.0025274	0.0168482
ENSDARG00000001913	69.6743	9.54753	3.16096	3.02045	0.00252397	0.016831
ENSDARG00000025601	69.1321	9.53642	2.64243	3.60896	0.000307433	0.00293334
ENSDARG00000069675	133.977	9.52734	2.55281	3.73209	0.000189895	0.00197444
ENSDARG00000059944	67.5035	9.50175	2.15408	4.41105	1.02872e-05	0.000163252
ENSDARG00000091271	131.164	9.49606	1.64317	5.77911	7.50967e-09	2.78221e-07
ENSDARG00000076106	578.412	9.46573	1.20217	7.87386	3.43865e-15	4.2837e-13
ENSDARG00000043035	230.065	9.44786	1.61648	5.8447	5.07494e-09	1.9341e-07
ENSDARG00000032571	64.9379	9.44596	3.24862	2.90768	0.00364116	0.0226163
ENSDARG00000021572	64.6021	9.43832	3.22904	2.92295	0.0034673	0.0217396
ENSDARG00000007467	64.5439	9.43716	2.77448	3.40142	0.000670366	0.00562363
ENSDARG00000076913	125.413	9.43195	2.57432	3.66386	0.000248447	0.00246615
ENSDARG00000093546	64.2096	9.42959	3.26713	2.8862	0.0038993	0.0239003
ENSDARG00000052958	124.121	9.41706	1.49926	6.28114	3.361e-10	1.72214e-08
ENSDARG00000014190	60.9438	9.35432	2.35745	3.96799	7.24815e-05	0.000871878
ENSDARG00000044752	60.5412	9.34467	3.26182	2.86486	0.00417188	0.0252901
ENSDARG00000042698	59.9968	9.33163	3.28649	2.83939	0.00451999	0.0270233
ENSDARG00000045167	116.983	9.33136	2.26608	4.11784	3.82447e-05	0.000509554
ENSDARG00000101577	59.5865	9.32187	3.26636	2.8539	0.00431863	0.0260451
ENSDARG00000073757	113.96	9.29353	2.60498	3.56761	0.000360259	0.00336257
ENSDARG00000104722	57.3847	9.26762	3.32136	2.7903	0.00526584	0.0305379
ENSDARG00000102611	57.1553	9.26161	3.33483	2.77723	0.00548239	0.0315915
ENSDARG00000101159	56.8771	9.25443	2.25297	4.10766	3.99685e-05	0.000528284
ENSDARG00000069482	56.221	9.23805	3.30026	2.79919	0.00512307	0.0298227
ENSDARG00000095930	3880.98	9.21307	0.464696	19.826	1.77624e-87	1.7702e-83
ENSDARG00000070142	54.0277	9.18071	2.67008	3.43836	0.000585247	0.00503677
ENSDARG00000097320	53.6208	9.16963	3.32566	2.75724	0.00582915	0.0331678
ENSDARG00000097782	53.4022	9.1639	2.0625	4.4431	8.86713e-06	0.000144042
ENSDARG00000093098	380.195	9.14633	1.14834	7.96486	1.65406e-15	2.2737e-13
ENSDARG00000095384	52.6487	9.143	2.43586	3.75349	0.000174386	0.00183811
ENSDARG00000115608	51.322	9.10654	3.5014	2.60083	0.00929997	0.0482852
ENSDARG00000074360	50.564	9.08498	3.37175	2.69444	0.00705065	0.0386612
ENSDARG00000077809	46.5105	8.96444	3.42624	2.6164	0.00888611	0.0466747
ENSDARG00000097535	46.4774	8.96333	3.41649	2.62355	0.00870189	0.0459595
ENSDARG00000077239	163.333	8.94434	1.42127	6.29321	3.10965e-10	1.60159e-08
ENSDARG00000099684	45.1051	8.92	2.76179	3.2298	0.00123878	0.00935636
ENSDARG00000002494	303.723	8.84743	1.14037	7.75842	8.59961e-15	1.00238e-12
ENSDARG00000052512	81.9977	8.81776	2.70827	3.25587	0.00113046	0.00866292
ENSDARG00000071377	147.248	8.79262	1.35581	6.48515	8.8645e-11	5.24294e-09
ENSDARG00000111840	38.3541	8.68642	2.42543	3.5814	0.000341764	0.00321475
ENSDARG00000070132	208.749	8.68384	2.20648	3.93561	8.29857e-05	0.000979534
ENSDARG00000041925	72.5089	8.63997	2.75734	3.13344	0.00172768	0.0123175
ENSDARG00000093124	129.081	8.63565	2.33971	3.6909	0.000223462	0.00225865
ENSDARG00000018587	124.669	8.57737	2.10721	4.07048	4.69161e-05	0.000600213
ENSDARG00000042221	500.396	8.5609	0.959874	8.91878	4.71472e-19	1.13221e-16
ENSDARG00000117688	35.104	8.55865	2.31089	3.70361	0.000212552	0.00216927
ENSDARG00000103398	1013	8.54299	2.44904	3.4883	0.000486111	0.00431204
ENSDARG00000058042	183.918	8.53455	1.22817	6.949	3.67875e-12	2.88681e-10
ENSDARG00000092806	33.8045	8.50428	2.85949	2.97406	0.00293892	0.0190005
ENSDARG00000037285	33.2046	8.47832	2.44067	3.47377	0.000513208	0.0045043
ENSDARG00000056400	32.9087	8.46539	2.78038	3.04468	0.00232925	0.0157592
ENSDARG00000007097	338.092	8.39811	0.948913	8.85024	8.73285e-19	1.97799e-16
ENSDARG00000095820	1146.34	8.39382	1.10326	7.60822	2.77906e-14	2.97808e-12
ENSDARG00000051912	31.0457	8.38152	2.64501	3.1688	0.00153071	0.011184
ENSDARG00000045864	30.4589	8.35374	2.33073	3.58417	0.000338152	0.00318528
ENSDARG00000115041	30.2445	8.34366	2.39686	3.48108	0.000499403	0.00440642
ENSDARG00000023002	58.7529	8.33599	2.08902	3.99039	6.59657e-05	0.000804668
ENSDARG00000079327	371.511	8.31589	0.910627	9.13205	6.72127e-20	1.83518e-17
ENSDARG00000006292	426.486	8.31113	1.15972	7.16649	7.69427e-13	6.69704e-11
ENSDARG00000088198	970.731	8.29511	0.720208	11.5177	1.07498e-30	8.24096e-28
ENSDARG00000092788	54.7439	8.23392	2.27531	3.61881	0.000295964	0.00284434
ENSDARG00000044010	54.1607	8.21827	2.92288	2.8117	0.00492797	0.0289235
ENSDARG00000075619	96.3142	8.18426	1.46685	5.57948	2.41241e-08	7.86975e-07
ENSDARG00000004051	52.3846	8.17002	2.92038	2.79759	0.00514856	0.0299594
ENSDARG00000052656	26.3128	8.14289	3.07839	2.64517	0.00816489	0.0436346
ENSDARG00000093862	97.603	8.13933	2.38526	3.41235	0.000644065	0.00544193
ENSDARG00000026926	51.0378	8.13127	2.86866	2.83452	0.00458947	0.0273715
ENSDARG00000117241	50.3455	8.11146	2.42886	3.33962	0.000838932	0.00681679
ENSDARG00000111315	49.926	8.10017	1.80717	4.48224	7.38626e-06	0.000122993
ENSDARG00000054153	25.2108	8.08105	2.47456	3.26566	0.0010921	0.00844305
ENSDARG00000061011	49.099	8.07616	1.84283	4.38247	1.1734e-05	0.000181628
ENSDARG00000078182	49.0816	8.07462	1.76759	4.56814	4.92072e-06	8.60349e-05
ENSDARG00000078050	172.299	8.06258	2.61216	3.08656	0.00202488	0.0140188
ENSDARG00000035958	947.891	8.06231	1.04994	7.67885	1.60521e-14	1.74836e-12
ENSDARG00000096060	24.5841	8.04496	2.64229	3.04469	0.00232917	0.0157592
ENSDARG00000095798	599.793	8.03498	1.21151	6.63221	3.30702e-11	2.16828e-09
ENSDARG00000033544	47.6445	8.03166	2.90327	2.76642	0.00566748	0.032461
ENSDARG00000088656	82.9227	7.99863	2.75793	2.90023	0.00372886	0.0230461
ENSDARG00000079255	46.3009	7.99111	2.90593	2.74994	0.00596068	0.0337981
ENSDARG00000058445	82.0557	7.9892	2.683	2.97771	0.00290408	0.018818
ENSDARG00000093763	82.5776	7.98543	2.31019	3.4566	0.000547029	0.00475922
ENSDARG00000029747	122.779	7.98448	2.58739	3.08592	0.0020292	0.0140389
ENSDARG00000034588	7782.53	7.95445	0.494632	16.0816	3.4356e-58	1.14131e-54
ENSDARG00000095638	22.5103	7.91739	2.55672	3.09669	0.00195693	0.0136097
ENSDARG00000069190	83.1421	7.90552	2.52431	3.13175	0.00173767	0.0123698
ENSDARG00000013310	41.6586	7.83811	1.83259	4.27707	1.89373e-05	0.000273719
ENSDARG00000008305	41.4601	7.83143	2.9894	2.61973	0.0087999	0.0463285
ENSDARG00000046019	21.1596	7.82845	2.63626	2.96952	0.00298262	0.0192083
ENSDARG00000057911	647.327	7.77133	0.978037	7.94584	1.92875e-15	2.59755e-13
ENSDARG00000004748	20.3184	7.76918	2.92218	2.65869	0.00784448	0.0422356
ENSDARG00000102945	63.1309	7.58088	1.66105	4.56392	5.02083e-06	8.76315e-05
ENSDARG00000026500	61.9465	7.57659	2.79308	2.71263	0.0066752	0.0369412
ENSDARG00000012944	1649.51	7.55159	0.61427	12.2936	9.80291e-35	9.30436e-32
ENSDARG00000117653	60.2596	7.53786	2.63336	2.86245	0.00420384	0.0254684
ENSDARG00000043093	149.857	7.5371	2.19475	3.43415	0.000594404	0.0050892
ENSDARG00000056166	64.1135	7.52955	2.44608	3.07821	0.00208246	0.0143179
ENSDARG00000069944	33.5459	7.52469	2.36262	3.1849	0.00144806	0.010678
ENSDARG00000043148	1618.74	7.48298	1.13698	6.58143	4.65944e-11	2.95771e-09
ENSDARG00000086998	345.761	7.47035	1.06407	7.02053	2.21035e-12	1.79824e-10
ENSDARG00000010948	744.082	7.46432	1.25839	5.93165	2.99901e-09	1.22996e-07
ENSDARG00000036180	198.159	7.41523	1.40747	5.26847	1.37569e-07	3.71547e-06
ENSDARG00000058206	8184.98	7.40854	1.39143	5.3244	1.01288e-07	2.83949e-06
ENSDARG00000094736	138.92	7.4048	1.25671	5.89222	3.81038e-09	1.50096e-07
ENSDARG00000004953	376.588	7.38052	1.41555	5.21389	1.8492e-07	4.79924e-06
ENSDARG00000053424	30.3026	7.37743	2.48795	2.96527	0.00302421	0.0194384
ENSDARG00000014103	160.864	7.29859	1.42276	5.12987	2.89936e-07	7.04757e-06
ENSDARG00000103988	27.9054	7.25701	2.12064	3.42208	0.000621439	0.00528906
ENSDARG00000053323	220.149	7.24701	2.22826	3.25232	0.00114466	0.00875749
ENSDARG00000068006	118.957	7.20079	2.23332	3.22426	0.00126298	0.00951388
ENSDARG00000024847	80.8467	7.18791	1.85905	3.86644	0.000110434	0.00125637
ENSDARG00000101051	246.808	7.11821	1.67783	4.24251	2.21032e-05	0.000314013
ENSDARG00000082968	25.1361	7.10535	2.66572	2.66546	0.00768841	0.0415187
ENSDARG00000098106	24.566	7.07285	2.25724	3.13341	0.00172786	0.0123175
ENSDARG00000080484	24.0122	7.03966	2.20116	3.19816	0.00138308	0.0102672
ENSDARG00000095801	6019.42	7.02326	0.912432	7.6973	1.38977e-14	1.55749e-12
ENSDARG00000037852	123.572	6.98652	1.49715	4.66653	3.06324e-06	5.70089e-05
ENSDARG00000087623	253.564	6.93568	1.11389	6.22653	4.76865e-10	2.34688e-08
ENSDARG00000079043	216.006	6.89139	0.992856	6.94097	3.89406e-12	3.03189e-10
ENSDARG00000058479	36.8116	6.81675	2.49719	2.72976	0.00633798	0.0355355
ENSDARG00000055618	4754.59	6.79695	0.852972	7.96855	1.60547e-15	2.22224e-13
ENSDARG00000068141	129.538	6.79461	1.22444	5.54914	2.87076e-08	9.19438e-07
ENSDARG00000086130	85.0062	6.70918	1.9152	3.50312	0.000459845	0.00411938
ENSDARG00000093415	235.124	6.70253	2.13385	3.14105	0.00168345	0.0120587
ENSDARG00000024537	132.466	6.67222	1.6657	4.00566	6.18454e-05	0.000761868
ENSDARG00000045548	309.859	6.6622	2.1629	3.08022	0.00206844	0.0142461
ENSDARG00000101037	395.473	6.59984	1.07726	6.1265	8.98355e-10	4.13534e-08
ENSDARG00000043137	196.03	6.53584	1.28144	5.10037	3.38996e-07	8.08237e-06
ENSDARG00000076140	1166.51	6.53343	1.48543	4.39833	1.09088e-05	0.000171478
ENSDARG00000054324	118.783	6.52073	1.665	3.91637	8.9894e-05	0.00105089
ENSDARG00000096701	44.7529	6.51349	1.90116	3.42605	0.000612426	0.00522242
ENSDARG00000111357	29.9304	6.51344	2.38478	2.73126	0.00630928	0.0354343
ENSDARG00000058673	340.685	6.50583	1.31882	4.93306	8.09533e-07	1.77901e-05
ENSDARG00000102299	469.318	6.49519	1.19229	5.44766	5.10357e-08	1.53895e-06
ENSDARG00000090873	132.398	6.47104	1.32745	4.87479	1.08922e-06	2.30149e-05
ENSDARG00000054136	114.341	6.4515	1.33825	4.82083	1.42962e-06	2.94838e-05
ENSDARG00000116062	113.935	6.42076	1.19085	5.39173	6.97845e-08	2.04551e-06
ENSDARG00000039145	84.4872	6.39641	1.48916	4.29531	1.74447e-05	0.000255292
ENSDARG00000068288	1413.53	6.3768	0.70991	8.98255	2.64561e-19	6.84834e-17
ENSDARG00000036371	2099.39	6.3638	0.874846	7.27419	3.48499e-13	3.21588e-11
ENSDARG00000093345	66.8854	6.35651	1.80737	3.51699	0.000436474	0.00395912
ENSDARG00000026895	307.067	6.35407	1.33689	4.75287	2.00547e-06	3.96164e-05
ENSDARG00000054352	206.654	6.31789	1.75184	3.60643	0.000310442	0.0029535
ENSDARG00000093831	63.9896	6.28671	1.44956	4.33697	1.44462e-05	0.000217807
ENSDARG00000059363	74.347	6.25547	2.38618	2.62154	0.00875332	0.0461564
ENSDARG00000096979	566.923	6.25359	1.2537	4.98811	6.09726e-07	1.37799e-05
ENSDARG00000094840	70.1231	6.16634	2.12341	2.90398	0.00368456	0.0228077
ENSDARG00000087198	1413.47	6.15179	1.31486	4.67867	2.88748e-06	5.42956e-05
ENSDARG00000077822	149.543	6.14614	1.67446	3.67052	0.000242062	0.00240758
ENSDARG00000032885	1085.68	6.12636	1.0234	5.98628	2.14696e-09	9.10492e-08
ENSDARG00000098099	642.263	6.11702	1.21527	5.03348	4.81646e-07	1.11113e-05
ENSDARG00000062785	118.034	6.10079	1.90134	3.20869	0.00133342	0.00996543
ENSDARG00000071590	98.9962	6.07048	2.3217	2.61467	0.00893126	0.0468287
ENSDARG00000097929	46.8275	6.06698	1.45777	4.16183	3.15704e-05	0.000430383
ENSDARG00000037789	55318.3	6.06685	0.281181	21.5763	2.9992e-103	5.97801e-99
ENSDARG00000089838	1130.46	6.04541	0.776331	7.78716	6.85317e-15	8.1308e-13
ENSDARG00000005098	138.694	6.03617	1.70401	3.54233	0.000396609	0.00365137
ENSDARG00000009021	170.192	6.03468	1.86596	3.2341	0.00122029	0.00924467
ENSDARG00000045517	353.911	5.99514	1.24837	4.80238	1.5679e-06	3.19217e-05
ENSDARG00000019907	216.926	5.925	1.78726	3.31513	0.000915993	0.00733236
ENSDARG00000017128	422.301	5.9137	1.34495	4.39698	1.09768e-05	0.000172289
ENSDARG00000022698	137.695	5.89705	1.4661	4.02226	5.76422e-05	0.000715484
ENSDARG00000032743	222.195	5.89529	1.81269	3.25224	0.00114499	0.00875749
ENSDARG00000040466	241.293	5.8948	1.85304	3.18115	0.00146692	0.0107971
ENSDARG00000103545	442.188	5.88355	0.943871	6.23342	4.56351e-10	2.26268e-08
ENSDARG00000061222	198.255	5.86102	1.78685	3.28008	0.00103778	0.00810285
ENSDARG00000019342	214.427	5.84252	1.70777	3.42114	0.000623589	0.00530263
ENSDARG00000037266	282.553	5.81249	1.15966	5.01225	5.37969e-07	1.22968e-05
ENSDARG00000069726	211.149	5.80517	1.27871	4.53986	5.62923e-06	9.63105e-05
ENSDARG00000096967	63.4657	5.79197	1.49964	3.86225	0.000112347	0.00127465
ENSDARG00000100899	370.748	5.79125	1.24519	4.65088	3.30514e-06	6.07731e-05
ENSDARG00000019156	106.786	5.7728	1.44154	4.00461	6.21187e-05	0.00076429
ENSDARG00000104185	79.984	5.76674	1.90351	3.02952	0.00244939	0.0164215
ENSDARG00000056279	302.265	5.76207	1.38445	4.16199	3.15489e-05	0.000430383
ENSDARG00000071416	267.997	5.73235	1.52767	3.75236	0.000175181	0.00184356
ENSDARG00000090489	43.4357	5.72643	1.94658	2.94178	0.00326327	0.0206901
ENSDARG00000056087	2496.49	5.69284	0.962755	5.91307	3.35786e-09	1.3521e-07
ENSDARG00000113582	50.1102	5.67557	2.01555	2.81589	0.00486428	0.0285834
ENSDARG00000024365	3849.53	5.66168	1.01352	5.58613	2.32191e-08	7.62443e-07
ENSDARG00000069058	40.7543	5.63797	2.00082	2.81783	0.00483493	0.0284445
ENSDARG00000078468	446.325	5.63618	1.57017	3.58954	0.000331256	0.00312328
ENSDARG00000093623	185.409	5.62753	1.48597	3.78711	0.00015241	0.00164698
ENSDARG00000001452	4461.4	5.60052	0.968773	5.78105	7.4237e-09	2.75548e-07
ENSDARG00000075540	180.239	5.58767	1.78226	3.13517	0.00171756	0.012266
ENSDARG00000105548	92.5904	5.55988	1.66262	3.34406	0.000825626	0.00671963
ENSDARG00000053362	416.327	5.54734	0.846324	6.55462	5.57826e-11	3.45298e-09
ENSDARG00000029596	323.987	5.53364	1.65527	3.34303	0.000828675	0.00673894
ENSDARG00000042894	381.826	5.52249	1.52599	3.61895	0.000295797	0.0028441
ENSDARG00000040474	126.833	5.51454	1.30754	4.2175	2.47025e-05	0.000347718
ENSDARG00000093440	4111.65	5.5092	0.535847	10.2813	8.5582e-25	4.16054e-22
ENSDARG00000102514	244.454	5.50347	1.36035	4.04564	5.21814e-05	0.000657862
ENSDARG00000052895	672.593	5.48698	1.04452	5.2531	1.49557e-07	3.96933e-06
ENSDARG00000087832	529.53	5.48154	1.5697	3.49209	0.000479248	0.00426311
ENSDARG00000101535	1284.35	5.48141	1.33707	4.09956	4.1394e-05	0.000544238
ENSDARG00000092481	584.941	5.48085	1.30781	4.19085	2.77906e-05	0.000386818
ENSDARG00000103830	72.9724	5.47604	1.70874	3.20473	0.00135191	0.0100621
ENSDARG00000091085	43.5574	5.46717	2.10892	2.59241	0.00953067	0.0492266
ENSDARG00000089769	8950.37	5.46472	1.33716	4.08681	4.3734e-05	0.000567148
ENSDARG00000018506	43.3462	5.45773	1.95574	2.79062	0.00526068	0.0305333
ENSDARG00000114572	50.0667	5.44095	1.61057	3.37828	0.000729418	0.00602518
ENSDARG00000045887	438.204	5.43929	1.74379	3.11924	0.00181319	0.0128022
ENSDARG00000074136	105.64	5.42912	1.99195	2.72553	0.0064198	0.035853
ENSDARG00000094637	1284.6	5.39628	1.19995	4.49709	6.88901e-06	0.000115291
ENSDARG00000037960	1083.1	5.39466	1.645	3.27943	0.00104017	0.00811772
ENSDARG00000009438	47.6838	5.36902	1.63941	3.27498	0.00105671	0.00821947
ENSDARG00000053027	3794.39	5.36708	0.503533	10.6588	1.58546e-26	9.29455e-24
ENSDARG00000044691	163.924	5.36302	2.03278	2.63827	0.00833305	0.0443747
ENSDARG00000087084	334.738	5.36295	1.28078	4.18726	2.82343e-05	0.000391626
ENSDARG00000087403	573.511	5.31546	1.39243	3.81739	0.000134873	0.00148442
ENSDARG00000006112	201.406	5.31377	1.72781	3.07544	0.00210192	0.0144025
ENSDARG00000036942	2803.84	5.30571	0.42378	12.52	5.8055e-36	6.42863e-33
ENSDARG00000071694	296.058	5.29989	1.87512	2.82642	0.00470711	0.0278885
ENSDARG00000043806	445.296	5.29935	1.38727	3.81999	0.000133457	0.0014729
ENSDARG00000002403	526.755	5.29773	1.51836	3.48911	0.000484636	0.00430279
ENSDARG00000061196	135.378	5.29267	0.838429	6.3126	2.74379e-10	1.4205e-08
ENSDARG00000076126	185.235	5.2811	1.24034	4.2578	2.06446e-05	0.000296462
ENSDARG00000076586	396.606	5.24609	1.28765	4.07417	4.61783e-05	0.000592676
ENSDARG00000099361	377.352	5.23644	1.59428	3.28451	0.00102161	0.00801679
ENSDARG00000076534	148.259	5.17688	1.50557	3.43849	0.000584964	0.0050365
ENSDARG00000042816	13211.2	5.1595	0.454677	11.3476	7.62036e-30	5.62552e-27
ENSDARG00000095803	65.4287	5.15896	1.23069	4.19193	2.76597e-05	0.000385265
ENSDARG00000028731	175.799	5.15786	1.21495	4.24531	2.18287e-05	0.000310556
ENSDARG00000057975	87.7293	5.15182	1.60752	3.20482	0.00135145	0.0100621
ENSDARG00000035944	180.77	5.1516	1.59414	3.23159	0.00123103	0.00930838
ENSDARG00000102483	202.813	5.14287	1.41869	3.62508	0.00028887	0.00278287
ENSDARG00000038066	1690.57	5.13557	1.16507	4.40796	1.04349e-05	0.000165201
ENSDARG00000058160	716.97	5.13198	1.54362	3.32464	0.000885338	0.00710981
ENSDARG00000052039	752.186	5.10303	1.85109	2.75676	0.00583769	0.0332069
ENSDARG00000036104	361.893	5.09814	1.40538	3.62757	0.000286097	0.00276166
ENSDARG00000029036	482.287	5.09654	1.6002	3.18495	0.00144781	0.010678
ENSDARG00000033172	1363.72	5.096	1.32428	3.84813	0.000119021	0.00133577
ENSDARG00000086126	423.791	5.07331	1.44035	3.52228	0.00042785	0.00389225
ENSDARG00000074390	2564.22	5.07025	1.0791	4.69858	2.6198e-06	4.98737e-05
ENSDARG00000033854	284.571	5.06935	1.02951	4.92403	8.47793e-07	1.84277e-05
ENSDARG00000020237	428.194	5.06517	1.95282	2.59377	0.00949305	0.0490704
ENSDARG00000097470	93.0662	5.05442	1.60588	3.14743	0.0016471	0.0118477
ENSDARG00000018008	424.205	5.04268	1.36163	3.70342	0.000212716	0.00216984
ENSDARG00000042535	830.528	5.03169	1.06461	4.72631	2.28642e-06	4.42026e-05
ENSDARG00000105615	219.332	5.02531	1.8513	2.71447	0.00663818	0.0367942
ENSDARG00000104801	2680.22	5.01761	0.971112	5.16687	2.38049e-07	5.9384e-06
ENSDARG00000002192	519.673	4.99844	1.60807	3.10834	0.0018814	0.0132136
ENSDARG00000091150	741.341	4.99455	1.25959	3.96521	7.33309e-05	0.000880501
ENSDARG00000116928	27.8823	4.98367	1.66662	2.99028	0.00278719	0.0182265
ENSDARG00000093360	40.9986	4.95258	1.72008	2.87927	0.003986	0.0243708
ENSDARG00000055252	340.107	4.93103	1.33134	3.70381	0.000212382	0.00216865
ENSDARG00000092602	26.0185	4.92468	1.47888	3.33	0.000868461	0.00700533
ENSDARG00000086112	641.364	4.91536	1.40085	3.50884	0.000450064	0.00405546
ENSDARG00000089463	531.523	4.8961	0.655767	7.46623	8.25252e-14	8.22446e-12
ENSDARG00000089086	3599.99	4.85924	0.621705	7.81599	5.45331e-15	6.62777e-13
ENSDARG00000004713	369.868	4.84666	1.63156	2.97056	0.00297253	0.0191557
ENSDARG00000088906	42.7165	4.83817	1.50415	3.21655	0.0012974	0.00974367
ENSDARG00000094627	651.039	4.83259	1.24752	3.87376	0.00010717	0.00122483
ENSDARG00000070656	540.525	4.83194	1.15744	4.17469	2.98396e-05	0.000410464
ENSDARG00000056464	122.848	4.83183	1.31261	3.68109	0.000232239	0.00232887
ENSDARG00000006598	178.431	4.8307	1.76174	2.742	0.00610659	0.0345099
ENSDARG00000086963	274.368	4.82568	1.65416	2.91729	0.00353086	0.0220687
ENSDARG00000063009	609.189	4.82511	1.16112	4.15557	3.24482e-05	0.000439971
ENSDARG00000011821	824.45	4.80417	1.03448	4.64402	3.41687e-06	6.25965e-05
ENSDARG00000103405	93.1577	4.80157	1.52648	3.14553	0.00165789	0.0119038
ENSDARG00000015263	1517.89	4.7985	1.02799	4.66784	3.04377e-06	5.67524e-05
ENSDARG00000019815	3506.8	4.78692	1.05235	4.54881	5.39511e-06	9.31042e-05
ENSDARG00000086647	153.959	4.7859	1.59151	3.00714	0.00263723	0.0174421
ENSDARG00000010925	416.913	4.77601	1.69025	2.82561	0.00471902	0.0279357
ENSDARG00000061672	297.55	4.75625	1.1203	4.24552	2.18085e-05	0.000310491
ENSDARG00000002509	357.896	4.74863	1.66012	2.86042	0.00423079	0.0256083
ENSDARG00000095915	44.3826	4.74512	1.81235	2.61821	0.00883922	0.0465232
ENSDARG00000102704	107.174	4.71865	1.80735	2.6108	0.00903297	0.0471675
ENSDARG00000101041	143.038	4.71415	1.53852	3.06408	0.00218341	0.0148938
ENSDARG00000103521	411.584	4.70221	1.34194	3.50405	0.000458242	0.00411427
ENSDARG00000100900	595.531	4.70162	1.3136	3.57918	0.00034467	0.00323444
ENSDARG00000074930	27.7454	4.68078	1.72074	2.72022	0.00652393	0.0363207
ENSDARG00000076236	80.1314	4.67431	1.7781	2.62883	0.00856797	0.0454314
ENSDARG00000042722	380.223	4.67102	1.05483	4.42821	9.50175e-06	0.00015261
ENSDARG00000104267	4816.45	4.66996	0.373521	12.5025	7.23041e-36	7.58508e-33
ENSDARG00000104217	65.8052	4.66247	1.7219	2.70775	0.00677408	0.0373566
ENSDARG00000068219	253.168	4.64504	1.19993	3.87111	0.000108342	0.0012354
ENSDARG00000115525	46.0562	4.62822	1.74126	2.65796	0.00786141	0.0422925
ENSDARG00000058656	2394.36	4.61051	0.358502	12.8605	7.5109e-38	1.06934e-34
ENSDARG00000090793	529.646	4.60878	1.72756	2.6678	0.00763488	0.0412731
ENSDARG00000058140	1129.67	4.6042	0.80468	5.72178	1.05413e-08	3.72534e-07
ENSDARG00000054911	1119.65	4.58361	0.509396	8.99812	2.29612e-19	6.10216e-17
ENSDARG00000022660	126.125	4.52132	1.67909	2.69271	0.00708733	0.0388196
ENSDARG00000089570	399.545	4.51872	1.19376	3.7853	0.000153525	0.00165588
ENSDARG00000020007	31862.9	4.50574	0.64295	7.00792	2.41881e-12	1.95189e-10
ENSDARG00000057992	3131.01	4.49544	1.67743	2.67995	0.00736321	0.0400555
ENSDARG00000078433	235.842	4.49041	0.963815	4.659	3.17747e-06	5.87507e-05
ENSDARG00000075697	507.399	4.48218	1.34287	3.33777	0.000844551	0.00684014
ENSDARG00000016161	375.603	4.47674	1.67379	2.67461	0.0074816	0.0405999
ENSDARG00000036412	207.792	4.47622	1.10655	4.04519	5.22811e-05	0.000658702
ENSDARG00000040295	570155	4.46761	0.258566	17.2784	6.84015e-67	4.5446e-63
ENSDARG00000098204	1658.73	4.45474	0.562991	7.91263	2.52012e-15	3.24071e-13
ENSDARG00000092660	5220.96	4.45471	0.964185	4.62018	3.83413e-06	6.8983e-05
ENSDARG00000076638	116.883	4.45303	1.69778	2.62286	0.0087196	0.0460273
ENSDARG00000088753	932.898	4.45195	1.28559	3.46296	0.000534275	0.00466057
ENSDARG00000001558	246.899	4.44633	1.69841	2.61794	0.00884621	0.0465354
ENSDARG00000112419	1173.76	4.44	1.10238	4.02766	5.63359e-05	0.000702243
ENSDARG00000093254	70.1108	4.43816	1.42974	3.10418	0.00190805	0.0133396
ENSDARG00000099809	43.5952	4.41636	1.56675	2.81881	0.00482025	0.0283771
ENSDARG00000062467	267.17	4.41327	1.69161	2.60891	0.00908319	0.0474067
ENSDARG00000071871	856.324	4.40873	1.07064	4.11786	3.8241e-05	0.000509554
ENSDARG00000105547	80.9398	4.38857	1.53101	2.86646	0.00415086	0.0251857
ENSDARG00000099819	481.872	4.38102	1.36414	3.21156	0.00132014	0.00988844
ENSDARG00000114818	126.459	4.35163	1.179	3.69096	0.000223411	0.00225865
ENSDARG00000102594	441.344	4.33108	1.6291	2.65857	0.00784734	0.0422396
ENSDARG00000076843	242.566	4.32041	1.25098	3.45362	0.000553121	0.00479966
ENSDARG00000044074	1122.37	4.31096	1.07702	4.0027	6.26248e-05	0.000769092
ENSDARG00000074782	280.802	4.29987	1.50761	2.85212	0.00434293	0.0261678
ENSDARG00000041041	729.94	4.29202	1.08937	3.93989	8.15179e-05	0.000967152
ENSDARG00000042936	1281.11	4.29015	0.468304	9.16104	5.14005e-20	1.42294e-17
ENSDARG00000097485	820.451	4.28696	1.13358	3.78179	0.000155707	0.00167488
ENSDARG00000040041	1148.65	4.27043	1.07225	3.98267	6.81442e-05	0.000828201
ENSDARG00000053644	678.53	4.25622	1.35246	3.14704	0.00164935	0.0118517
ENSDARG00000034975	425.032	4.24258	1.21334	3.49662	0.000471199	0.00420409
ENSDARG00000101290	85.4488	4.23809	1.45864	2.9055	0.00366665	0.022735
ENSDARG00000117768	78.5123	4.23031	1.61637	2.61717	0.00886617	0.0466158
ENSDARG00000051823	675.029	4.22665	1.20601	3.50464	0.000457227	0.00411071
ENSDARG00000087144	465.246	4.22382	1.31153	3.22053	0.00127953	0.00961851
ENSDARG00000096445	300.096	4.22271	1.29094	3.27103	0.00107155	0.00830733
ENSDARG00000103750	181.225	4.2186	1.53253	2.75271	0.00591041	0.0335631
ENSDARG00000098296	1178.66	4.21639	1.32398	3.18464	0.00144936	0.0106837
ENSDARG00000035809	21480.2	4.21419	0.481876	8.74538	2.22261e-18	4.71287e-16
ENSDARG00000012405	25277.5	4.21353	0.578997	7.27728	3.40613e-13	3.17022e-11
ENSDARG00000009014	1747.29	4.20187	0.630286	6.6666	2.61791e-11	1.73356e-09
ENSDARG00000103409	530.828	4.19946	1.18242	3.55158	0.000382924	0.00354668
ENSDARG00000098944	353.569	4.19777	1.42612	2.94349	0.00324535	0.0206073
ENSDARG00000067958	88.8967	4.182	1.50807	2.77309	0.00555265	0.0319041
ENSDARG00000078979	218.297	4.17303	1.49814	2.78548	0.00534489	0.0309154
ENSDARG00000090734	83.5016	4.16944	1.29306	3.22449	0.00126198	0.0095115
ENSDARG00000037997	36482.8	4.16807	0.278077	14.9889	8.67827e-51	1.72975e-47
ENSDARG00000005462	201.702	4.15275	1.46695	2.83087	0.00464218	0.0275873
ENSDARG00000074815	365.985	4.15213	1.47302	2.81878	0.00482064	0.0283771
ENSDARG00000025043	190.762	4.14628	1.31702	3.14822	0.00164269	0.0118245
ENSDARG00000053215	945.201	4.14359	1.11088	3.73	0.000191481	0.00198781
ENSDARG00000075943	409.138	4.13736	1.47458	2.80579	0.00501937	0.0293563
ENSDARG00000098294	496.528	4.0916	0.883358	4.63187	3.62378e-06	6.59026e-05
ENSDARG00000019763	2382.67	4.08121	0.691882	5.89871	3.66346e-09	1.4604e-07
ENSDARG00000077620	469.666	4.07575	1.39956	2.91216	0.00358943	0.0223786
ENSDARG00000029720	715.717	4.07372	1.46132	2.78769	0.00530849	0.0307495
ENSDARG00000010571	418.442	4.06739	1.51816	2.67915	0.00738088	0.0401407
ENSDARG00000055750	132.81	4.05673	0.680897	5.95792	2.55473e-09	1.06753e-07
ENSDARG00000098141	981.653	4.05619	1.2883	3.14849	0.00164119	0.011818
ENSDARG00000103129	643.432	4.05281	1.14754	3.53173	0.000412855	0.00377305
ENSDARG00000057738	920.104	4.04628	0.413348	9.78904	1.25485e-22	4.80993e-20
ENSDARG00000061351	2536.07	4.04467	0.865342	4.67406	2.95297e-06	5.52663e-05
ENSDARG00000114670	655.875	4.04265	1.04294	3.8762	0.0001061	0.001214
ENSDARG00000099811	214.237	3.99586	1.07605	3.71345	0.000204451	0.00210166
ENSDARG00000021688	285.659	3.99451	1.30487	3.06124	0.00220426	0.0150258
ENSDARG00000008165	642.515	3.9872	0.921018	4.32912	1.49707e-05	0.000224358
ENSDARG00000082187	63.3088	3.97765	1.28878	3.08637	0.00202614	0.0140226
ENSDARG00000071586	14711.2	3.97503	0.451851	8.79721	1.4026e-18	3.07215e-16
ENSDARG00000061737	489.069	3.96855	0.873361	4.544	5.51974e-06	9.46983e-05
ENSDARG00000038812	623.195	3.96716	1.07178	3.70147	0.000214352	0.00218428
ENSDARG00000030961	1642.77	3.96603	1.1105	3.5714	0.000355084	0.00331967
ENSDARG00000093753	271.096	3.96478	1.46358	2.70896	0.0067495	0.0372559
ENSDARG00000100339	1049.47	3.96076	0.66653	5.94235	2.80956e-09	1.16183e-07
ENSDARG00000078916	479.959	3.96054	1.18614	3.33901	0.00084077	0.00681783
ENSDARG00000045574	178.844	3.95904	1.34626	2.94077	0.00327401	0.0207364
ENSDARG00000044276	3406.09	3.94723	0.665886	5.92778	3.07052e-09	1.2567e-07
ENSDARG00000071213	720.015	3.94649	1.35786	2.90641	0.00365599	0.0226907
ENSDARG00000018516	297.742	3.94608	1.15041	3.43014	0.000603266	0.005154
ENSDARG00000021462	3460.83	3.94118	0.599326	6.57603	4.83185e-11	3.03812e-09
ENSDARG00000020711	563.309	3.92948	1.36697	2.87458	0.00404567	0.02466
ENSDARG00000021913	734.089	3.89652	1.45387	2.68009	0.00736014	0.0400498
ENSDARG00000037805	109.044	3.89623	1.0716	3.63589	0.000277024	0.00270139
ENSDARG00000069027	230.558	3.88701	1.49611	2.59808	0.00937461	0.0485968
ENSDARG00000002768	109655	3.88211	0.657479	5.90454	3.53639e-09	1.41826e-07
ENSDARG00000095005	294.347	3.88158	1.46688	2.64616	0.00814116	0.0435364
ENSDARG00000016470	3357.06	3.87738	0.481405	8.05429	7.99427e-16	1.15546e-13
ENSDARG00000071021	419.948	3.87656	1.37477	2.81978	0.00480563	0.0283055
ENSDARG00000008238	1466.61	3.87134	0.868917	4.45536	8.37543e-06	0.000137173
ENSDARG00000098365	208.086	3.87053	1.1453	3.37948	0.000726243	0.00600144
ENSDARG00000075121	1060.22	3.85402	0.501397	7.68657	1.51138e-14	1.66435e-12
ENSDARG00000094935	172.107	3.8518	1.12087	3.43643	0.000589438	0.00505973
ENSDARG00000040668	567.354	3.83509	0.809907	4.73522	2.18815e-06	4.25371e-05
ENSDARG00000035879	319.29	3.83281	1.19448	3.20878	0.00133301	0.00996543
ENSDARG00000056151	1630.34	3.8125	1.10087	3.46318	0.000533827	0.00466057
ENSDARG00000100797	103.033	3.81175	1.46533	2.6013	0.00928713	0.0482311
ENSDARG00000117218	140.917	3.80371	1.27225	2.98974	0.00279211	0.0182407
ENSDARG00000114227	162.332	3.7927	1.11645	3.39711	0.000681028	0.00570107
ENSDARG00000067831	4164.82	3.78101	0.577521	6.54697	5.87167e-11	3.61782e-09
ENSDARG00000040159	17661.9	3.77431	0.539128	7.00077	2.54565e-12	2.04596e-10
ENSDARG00000060263	1327.27	3.75789	0.622648	6.03533	1.58635e-09	6.97993e-08
ENSDARG00000079133	130.271	3.74228	1.4201	2.63523	0.00840813	0.044679
ENSDARG00000100794	665.624	3.72142	1.29741	2.86835	0.00412614	0.0250613
ENSDARG00000101679	935.547	3.72134	1.18866	3.1307	0.00174391	0.0124053
ENSDARG00000087554	902.845	3.71582	1.34681	2.75898	0.00579826	0.0330108
ENSDARG00000101703	360.217	3.71052	1.24989	2.96867	0.00299088	0.0192552
ENSDARG00000054340	289.409	3.69679	0.598299	6.17883	6.45769e-10	3.08668e-08
ENSDARG00000003259	1192.11	3.69466	1.01879	3.62652	0.000287266	0.0027701
ENSDARG00000086374	8045.32	3.68931	0.603075	6.1175	9.50554e-10	4.36554e-08
ENSDARG00000116713	7478.55	3.68847	0.7052	5.23038	1.69159e-07	4.43643e-06
ENSDARG00000058508	827.335	3.68123	1.22523	3.00452	0.00266001	0.0175386
ENSDARG00000102758	241.273	3.67821	1.34768	2.7293	0.00634686	0.0355753
ENSDARG00000068103	2189.04	3.67799	0.555874	6.61659	3.67588e-11	2.37112e-09
ENSDARG00000060106	362.527	3.67217	1.36431	2.69161	0.0071109	0.0388846
ENSDARG00000002235	4630.82	3.66974	0.763579	4.80598	1.53999e-06	3.14251e-05
ENSDARG00000095533	1577.05	3.65562	0.496524	7.36243	1.80599e-13	1.73898e-11
ENSDARG00000097964	318.625	3.65167	0.653068	5.59157	2.25028e-08	7.41366e-07
ENSDARG00000010977	1147.43	3.62941	0.712986	5.09043	3.57251e-07	8.4973e-06
ENSDARG00000005627	195.304	3.62439	1.1493	3.15355	0.00161299	0.0116613
ENSDARG00000079397	117.929	3.6239	1.17838	3.07533	0.00210271	0.0144025
ENSDARG00000094854	335.057	3.60146	1.2397	2.90511	0.00367126	0.0227394
ENSDARG00000069194	1236.85	3.58506	1.16252	3.08388	0.00204318	0.0141111
ENSDARG00000100741	247.736	3.57817	1.12939	3.16823	0.00153368	0.0111976
ENSDARG00000010318	666.98	3.57739	1.24299	2.87806	0.0040013	0.0244569
ENSDARG00000035120	749.176	3.57494	0.768629	4.65106	3.30232e-06	6.07731e-05
ENSDARG00000077410	536.298	3.57226	1.36358	2.61976	0.00879929	0.0463285
ENSDARG00000053835	896.071	3.55794	0.434127	8.19564	2.49264e-16	3.94313e-14
ENSDARG00000117107	130.309	3.55766	1.12785	3.15437	0.00160846	0.0116376
ENSDARG00000007709	590.66	3.55251	1.26811	2.80142	0.00508786	0.0296499
ENSDARG00000033029	11001.3	3.54926	0.561355	6.32267	2.57084e-10	1.35203e-08
ENSDARG00000088251	1023.14	3.54568	0.485315	7.30593	2.75354e-13	2.57669e-11
ENSDARG00000013926	3387.22	3.53412	0.52022	6.79351	1.09437e-11	7.81824e-10
ENSDARG00000059987	515.171	3.52383	1.3268	2.65588	0.00791028	0.0424866
ENSDARG00000031044	3210.84	3.52316	0.696951	5.05511	4.30151e-07	1.00395e-05
ENSDARG00000052343	1325.35	3.50541	1.04809	3.34457	0.000824098	0.00671268
ENSDARG00000091692	2612.88	3.4883	0.401289	8.69275	3.53776e-18	7.26956e-16
ENSDARG00000096792	598.962	3.48676	0.781041	4.46425	8.03497e-06	0.00013203
ENSDARG00000017355	834.388	3.48643	1.26675	2.75226	0.00591862	0.0336001
ENSDARG00000059883	157.621	3.47369	1.238	2.80589	0.00501774	0.0293553
ENSDARG00000010729	2725.76	3.47188	1.10179	3.15114	0.00162633	0.0117364
ENSDARG00000075230	473.073	3.45796	1.12452	3.07506	0.00210461	0.0144106
ENSDARG00000032405	1577.85	3.45646	0.66673	5.1842	2.16946e-07	5.50147e-06
ENSDARG00000058537	152.465	3.44365	1.31414	2.62047	0.00878097	0.0462533
ENSDARG00000088972	259.015	3.43697	1.25256	2.74395	0.00607044	0.0343446
ENSDARG00000003216	40885.6	3.43147	0.441417	7.77376	7.61925e-15	8.93334e-13
ENSDARG00000025903	16572.6	3.42651	0.43507	7.87578	3.38621e-15	4.2449e-13
ENSDARG00000093592	789.123	3.42223	0.619322	5.52577	3.28036e-08	1.03696e-06
ENSDARG00000090396	1993.07	3.42194	0.31415	10.8927	1.24891e-27	7.77914e-25
ENSDARG00000017489	6901.45	3.41877	0.583159	5.8625	4.55957e-09	1.75786e-07
ENSDARG00000055365	1284.54	3.41847	0.754815	4.52889	5.92937e-06	0.000100754
ENSDARG00000004049	626.328	3.41707	0.519275	6.58046	4.68996e-11	2.96746e-09
ENSDARG00000055439	902.17	3.41648	0.659102	5.18353	2.17722e-07	5.50716e-06
ENSDARG00000059367	4633.59	3.41432	0.34262	9.96534	2.16141e-23	9.57362e-21
ENSDARG00000103833	163.21	3.41335	0.737867	4.62597	3.72851e-06	6.7438e-05
ENSDARG00000099099	136.345	3.40715	1.16722	2.91904	0.0035111	0.0219647
ENSDARG00000074708	939.894	3.40213	1.13618	2.99435	0.00275029	0.0180266
ENSDARG00000099371	1396.09	3.39779	0.471627	7.20439	5.83059e-13	5.23635e-11
ENSDARG00000039243	2848.28	3.39606	0.861746	3.94091	8.11729e-05	0.000963632
ENSDARG00000036787	722.818	3.38812	0.54104	6.26223	3.79499e-10	1.91498e-08
ENSDARG00000031678	5448.75	3.38585	0.550361	6.15205	7.6488e-10	3.6127e-08
ENSDARG00000103413	107.829	3.38437	1.30277	2.59782	0.00938177	0.0486213
ENSDARG00000062171	2393.97	3.37722	1.03142	3.27433	0.00105911	0.00823012
ENSDARG00000028618	14381.1	3.37027	0.413901	8.14269	3.86582e-16	5.97313e-14
ENSDARG00000053854	4296.39	3.36925	0.536157	6.28408	3.29808e-10	1.69426e-08
ENSDARG00000089223	1324.78	3.36652	0.58349	5.76963	7.94454e-09	2.91085e-07
ENSDARG00000038788	1024.17	3.35909	1.04481	3.21501	0.00130439	0.00978881
ENSDARG00000102798	1842.51	3.35876	0.476519	7.04854	1.80803e-12	1.49534e-10
ENSDARG00000040251	2322.39	3.34712	0.214815	15.5814	9.74171e-55	2.77388e-51
ENSDARG00000043154	17384.8	3.34474	0.529409	6.31787	2.65192e-10	1.38011e-08
ENSDARG00000075263	674.214	3.3415	1.24799	2.67751	0.00741719	0.0402942
ENSDARG00000059294	2692.72	3.33902	0.432578	7.71888	1.17361e-14	1.32911e-12
ENSDARG00000006526	5822.73	3.33702	0.593278	5.62472	1.85811e-08	6.24551e-07
ENSDARG00000071360	709.571	3.33691	1.19089	2.80203	0.00507821	0.0296135
ENSDARG00000060081	373.497	3.33252	1.05898	3.14693	0.00164996	0.0118517
ENSDARG00000093764	51.7615	3.3296	1.28206	2.59706	0.00940246	0.0487032
ENSDARG00000005789	2438.45	3.31668	0.439955	7.53868	4.74755e-14	4.94414e-12
ENSDARG00000096684	460.368	3.31653	0.939457	3.53026	0.000415155	0.0037906
ENSDARG00000035018	9959.91	3.30313	0.54268	6.0867	1.1526e-09	5.20943e-08
ENSDARG00000075433	343.3	3.30076	0.622853	5.29941	1.16175e-07	3.21166e-06
ENSDARG00000029859	990.637	3.29924	0.746571	4.41919	9.90718e-06	0.000157589
ENSDARG00000070651	831.472	3.28634	0.927806	3.54206	0.000397014	0.00365341
ENSDARG00000092170	28202.9	3.28461	0.275356	11.9286	8.40068e-33	7.2801e-30
ENSDARG00000071656	161.763	3.2804	1.14903	2.85493	0.00430461	0.0259999
ENSDARG00000101334	2578.31	3.27122	0.839146	3.89827	9.68843e-05	0.00112498
ENSDARG00000011376	324.392	3.26892	0.88969	3.67422	0.000238577	0.00237885
ENSDARG00000099411	1380.89	3.25961	1.04214	3.12781	0.00176113	0.0125061
ENSDARG00000007175	1087.88	3.25541	1.18732	2.7418	0.00611033	0.0345213
ENSDARG00000112337	666.267	3.24733	0.61502	5.28004	1.29153e-07	3.51676e-06
ENSDARG00000015476	243.196	3.24279	0.813396	3.98673	6.69911e-05	0.000816177
ENSDARG00000061548	1475.72	3.24159	0.892268	3.63298	0.000280164	0.00272269
ENSDARG00000017983	1069.65	3.23941	0.801157	4.04341	5.26789e-05	0.000662208
ENSDARG00000043899	988.692	3.23877	0.762449	4.24785	2.15832e-05	0.000308164
ENSDARG00000042458	526.177	3.23619	1.21484	2.66389	0.00772423	0.0416782
ENSDARG00000002084	2466.78	3.23557	0.734899	4.40274	1.0689e-05	0.000168555
ENSDARG00000086903	485.143	3.22649	0.660363	4.88593	1.02941e-06	2.19212e-05
ENSDARG00000058285	737	3.22023	0.762557	4.22293	2.41141e-05	0.000340399
ENSDARG00000038612	829.332	3.2112	0.470113	6.83069	8.45043e-12	6.22493e-10
ENSDARG00000044318	477.829	3.20852	1.21421	2.64247	0.00823043	0.0439221
ENSDARG00000060127	3500.54	3.20692	0.571112	5.61523	1.96302e-08	6.56492e-07
ENSDARG00000052396	246.47	3.19335	0.91151	3.50336	0.000459421	0.00411752
ENSDARG00000107526	1445.69	3.19113	0.460533	6.92922	4.23178e-12	3.25668e-10
ENSDARG00000008592	808.385	3.19063	1.22047	2.61427	0.00894194	0.0468412
ENSDARG00000077499	609.779	3.18676	1.0011	3.18325	0.00145631	0.010727
ENSDARG00000062688	1129.83	3.17653	1.21896	2.60593	0.00916256	0.0476995
ENSDARG00000087176	302.889	3.16501	0.955707	3.3117	0.00092732	0.0074141
ENSDARG00000057644	1447.38	3.15703	0.960654	3.28633	0.00101503	0.0079746
ENSDARG00000007396	2134.65	3.15266	0.484587	6.50586	7.72486e-11	4.65615e-09
ENSDARG00000079199	944.315	3.14306	0.517647	6.07184	1.26457e-09	5.66413e-08
ENSDARG00000015557	1243.47	3.1429	0.766712	4.0992	4.14586e-05	0.000544728
ENSDARG00000096717	2022.17	3.1342	0.553399	5.66354	1.48281e-08	5.07825e-07
ENSDARG00000043436	507.024	3.13172	1.08267	2.8926	0.0038207	0.0235044
ENSDARG00000056976	778.912	3.13129	1.00343	3.12058	0.00180493	0.0127755
ENSDARG00000101235	209.871	3.1285	0.917996	3.40796	0.0006545	0.00551607
ENSDARG00000087556	1918.44	3.12215	0.362507	8.61266	7.13862e-18	1.39497e-15
ENSDARG00000040076	1012.78	3.11128	0.525737	5.91794	3.25996e-09	1.32337e-07
ENSDARG00000094845	273.245	3.10196	1.09945	2.82137	0.00478183	0.028207
ENSDARG00000000690	1505.93	3.09297	1.1015	2.80797	0.0049855	0.0292096
ENSDARG00000037961	968.305	3.09004	0.54598	5.65962	1.51706e-08	5.17774e-07
ENSDARG00000103184	4863.33	3.08787	0.483545	6.3859	1.70393e-10	9.36031e-09
ENSDARG00000042182	534.677	3.08558	1.12862	2.73394	0.0062582	0.0351931
ENSDARG00000014943	421.245	3.08232	0.937765	3.28688	0.00101304	0.0079621
ENSDARG00000096637	399.259	3.08075	0.700712	4.3966	1.09959e-05	0.000172368
ENSDARG00000063612	1827.99	3.07502	0.495038	6.21169	5.24173e-10	2.56074e-08
ENSDARG00000078249	459.537	3.07183	1.17536	2.61353	0.00896124	0.0469176
ENSDARG00000077139	3133.34	3.05791	0.52955	5.77455	7.71597e-09	2.84805e-07
ENSDARG00000073765	269.884	3.05503	0.626717	4.87465	1.09001e-06	2.30149e-05
ENSDARG00000009978	27477.4	3.05242	0.322627	9.46115	3.04572e-21	9.4855e-19
ENSDARG00000035005	149.975	3.04563	0.957487	3.18085	0.00146842	0.0108002
ENSDARG00000099938	208.593	3.04337	0.9817	3.10011	0.0019345	0.013482
ENSDARG00000061899	577.272	3.04111	1.05991	2.86922	0.00411482	0.0250127
ENSDARG00000042708	11634.4	3.04101	0.281992	10.784	4.09546e-27	2.47366e-24
ENSDARG00000096850	643.496	3.03364	0.613481	4.94496	7.61608e-07	1.68671e-05
ENSDARG00000070256	536.466	3.02961	1.0692	2.83354	0.00460354	0.0274231
ENSDARG00000091411	760.773	3.02866	0.839931	3.60585	0.000311137	0.00295736
ENSDARG00000100904	6493.88	3.0207	0.447702	6.74713	1.50798e-11	1.05095e-09
ENSDARG00000098774	2040.22	3.02031	0.437455	6.90429	5.04549e-12	3.85313e-10
ENSDARG00000031506	1464.87	3.01934	0.52425	5.75935	8.44403e-09	3.06991e-07
ENSDARG00000090889	1873.29	3.01673	0.443181	6.80699	9.96637e-12	7.17147e-10
ENSDARG00000059950	2873.57	3.01503	0.62438	4.82883	1.37335e-06	2.84254e-05
ENSDARG00000044982	1114.54	3.00568	0.697954	4.30642	1.65919e-05	0.000244427
ENSDARG00000061368	182.596	3.00519	1.10271	2.72526	0.00642506	0.0358723
ENSDARG00000101030	6214.09	3.00033	0.581886	5.15622	2.51986e-07	6.27039e-06
ENSDARG00000075468	4105.38	2.9971	0.305834	9.79976	1.12857e-22	4.49894e-20
ENSDARG00000117607	172.366	2.98904	1.14765	2.60449	0.00920103	0.0478463
ENSDARG00000058799	773.321	2.9853	0.689068	4.33237	1.47512e-05	0.000221568
ENSDARG00000105575	591.065	2.98154	1.12088	2.66	0.00781405	0.0420945
ENSDARG00000101789	721.244	2.97969	0.72368	4.11741	3.83155e-05	0.000510157
ENSDARG00000098153	1263.2	2.97122	0.971874	3.0572	0.00223413	0.0152033
ENSDARG00000015010	534.559	2.96832	0.511129	5.80737	6.3461e-09	2.37764e-07
ENSDARG00000040178	8702.48	2.96585	0.298004	9.9524	2.46165e-23	1.06664e-20
ENSDARG00000043021	591.024	2.96457	0.821611	3.60824	0.000308282	0.00293723
ENSDARG00000074289	280.728	2.96304	1.09779	2.69908	0.00695309	0.0381998
ENSDARG00000090854	192.324	2.96278	1.08635	2.72727	0.00638617	0.0357353
ENSDARG00000058940	689.408	2.961	0.724739	4.0856	4.39622e-05	0.000569361
ENSDARG00000039576	12839.5	2.96025	0.350148	8.45428	2.80812e-17	5.04247e-15
ENSDARG00000098445	371.581	2.95979	0.884743	3.34537	0.000821726	0.0066961
ENSDARG00000030938	1006.33	2.95956	0.927716	3.19016	0.00142196	0.010505
ENSDARG00000054842	306.979	2.94026	0.839218	3.50358	0.000459052	0.00411752
ENSDARG00000057884	842.014	2.92828	0.549377	5.33018	9.81163e-08	2.75444e-06
ENSDARG00000004954	10597.5	2.91989	0.231886	12.5919	2.33837e-36	2.91302e-33
ENSDARG00000114454	454.853	2.91609	0.55429	5.26096	1.43308e-07	3.84963e-06
ENSDARG00000069461	3639.78	2.91477	0.176057	16.5558	1.45331e-61	7.24186e-58
ENSDARG00000102415	2058.34	2.91286	0.6075	4.79484	1.62809e-06	3.29421e-05
ENSDARG00000068122	1415.51	2.91053	0.520994	5.58649	2.31703e-08	7.62098e-07
ENSDARG00000057949	3387.95	2.90868	0.524307	5.54765	2.89532e-08	9.24832e-07
ENSDARG00000095184	990.366	2.90303	0.480433	6.04253	1.51713e-09	6.73484e-08
ENSDARG00000113257	361.149	2.9029	0.848288	3.42207	0.000621461	0.00528906
ENSDARG00000062936	9726.03	2.90014	0.334528	8.66936	4.34574e-18	8.8387e-16
ENSDARG00000006456	3211.16	2.89271	0.780999	3.70386	0.000212345	0.00216865
ENSDARG00000037409	528.719	2.88994	0.81287	3.55524	0.000377641	0.00350589
ENSDARG00000041723	6370.02	2.88147	0.309709	9.3038	1.35515e-20	3.91462e-18
ENSDARG00000029069	3150.01	2.87964	0.533238	5.40029	6.6533e-08	1.95884e-06
ENSDARG00000055739	1048.3	2.87424	0.670012	4.28984	1.78803e-05	0.000260519
ENSDARG00000102583	482.761	2.87417	0.791069	3.63327	0.00027985	0.00272096
ENSDARG00000092364	478.029	2.87293	0.583438	4.92414	8.47305e-07	1.84277e-05
ENSDARG00000054753	1244.94	2.86958	0.776884	3.6937	0.000221015	0.00224073
ENSDARG00000069698	513.385	2.85718	0.685033	4.17087	3.03445e-05	0.00041626
ENSDARG00000009653	1055.76	2.85084	0.698312	4.08247	4.45598e-05	0.000574865
ENSDARG00000101890	365.815	2.85049	1.01604	2.80548	0.00502414	0.0293619
ENSDARG00000008388	6003.21	2.84743	0.369932	7.69719	1.39089e-14	1.55749e-12
ENSDARG00000088805	1822.03	2.84663	0.524142	5.43103	5.603e-08	1.67686e-06
ENSDARG00000098868	142.571	2.84041	1.02029	2.78392	0.00537061	0.0310461
ENSDARG00000114577	305.38	2.84032	0.967718	2.93507	0.00333468	0.0210538
ENSDARG00000030449	1631.28	2.83763	0.603381	4.70288	2.56514e-06	4.89735e-05
ENSDARG00000067848	1372.9	2.83235	0.72312	3.91685	8.97148e-05	0.00104941
ENSDARG00000099672	1061.78	2.82612	0.537692	5.25602	1.4721e-07	3.93851e-06
ENSDARG00000025254	25486.6	2.8252	0.335444	8.42227	3.69272e-17	6.34511e-15
ENSDARG00000058370	699.552	2.81591	0.547377	5.14437	2.68418e-07	6.63785e-06
ENSDARG00000012593	5030.71	2.80617	0.456824	6.14279	8.10854e-10	3.79389e-08
ENSDARG00000038668	1787.72	2.80405	0.4162	6.73726	1.61397e-11	1.117e-09
ENSDARG00000076557	1655.25	2.79765	0.314226	8.90328	5.42191e-19	1.28654e-16
ENSDARG00000021241	251.856	2.78658	0.96421	2.89001	0.00385228	0.0236549
ENSDARG00000060830	581.193	2.78649	1.05148	2.65008	0.0080473	0.0431179
ENSDARG00000016939	3063.64	2.7831	0.578638	4.80974	1.51126e-06	3.09264e-05
ENSDARG00000062023	221.387	2.78111	0.684959	4.06025	4.90198e-05	0.000622333
ENSDARG00000010482	2926.95	2.77461	0.438956	6.32093	2.6e-10	1.36019e-08
ENSDARG00000074908	2592.8	2.774	0.885658	3.13213	0.00173541	0.0123625
ENSDARG00000040503	6467.46	2.77326	0.323894	8.56224	1.10698e-17	2.10136e-15
ENSDARG00000092825	580.489	2.76943	0.543283	5.09758	3.44025e-07	8.19247e-06
ENSDARG00000116052	451.246	2.76797	0.653783	4.23378	2.29798e-05	0.00032577
ENSDARG00000079564	1135.69	2.76762	0.796018	3.47684	0.000507369	0.00446287
ENSDARG00000044356	484.286	2.76283	0.764528	3.61377	0.000301777	0.00289044
ENSDARG00000063295	503.399	2.75594	0.591909	4.65602	3.22373e-06	5.94958e-05
ENSDARG00000051857	3031.16	2.75088	0.588159	4.6771	2.90965e-06	5.46608e-05
ENSDARG00000035858	3850.89	2.74994	0.377907	7.27675	3.41962e-13	3.17022e-11
ENSDARG00000088878	227.483	2.74972	0.514272	5.34682	8.95116e-08	2.5379e-06
ENSDARG00000055186	1722.97	2.73748	0.728728	3.75652	0.000172294	0.00182087
ENSDARG00000036558	4515.3	2.73615	0.493659	5.5426	2.9802e-08	9.48903e-07
ENSDARG00000057683	837.87	2.73191	0.963751	2.83466	0.00458744	0.0273681
ENSDARG00000073675	309.061	2.7309	0.725122	3.76612	0.000165801	0.0017616
ENSDARG00000045129	702.297	2.72449	0.597149	4.5625	5.05476e-06	8.80695e-05
ENSDARG00000026359	90.1819	2.71594	0.917772	2.95927	0.00308367	0.0197505
ENSDARG00000041060	4367.18	2.71569	0.454351	5.97707	2.27192e-09	9.57378e-08
ENSDARG00000056378	15506.4	2.71522	0.404839	6.70692	1.9878e-11	1.35224e-09
ENSDARG00000058413	2204.82	2.7148	0.450463	6.0267	1.67346e-09	7.28284e-08
ENSDARG00000027310	439.202	2.71291	0.591557	4.58604	4.51722e-06	7.9468e-05
ENSDARG00000089399	952.561	2.71227	0.505969	5.36054	8.2973e-08	2.38302e-06
ENSDARG00000040777	1252.15	2.71176	0.77655	3.49206	0.000479311	0.00426311
ENSDARG00000013771	688.406	2.70609	0.987074	2.74153	0.00611538	0.0345302
ENSDARG00000063233	190.845	2.69918	0.914627	2.95112	0.00316621	0.0202013
ENSDARG00000044613	659.725	2.6923	0.443069	6.07649	1.22843e-09	5.51466e-08
ENSDARG00000076789	1202.1	2.68763	0.357912	7.5092	5.94906e-14	6.04983e-12
ENSDARG00000000563	8814.62	2.68732	0.676614	3.97172	7.1356e-05	0.000860416
ENSDARG00000098012	996.053	2.68668	0.707635	3.7967	0.000146635	0.00159364
ENSDARG00000039563	550.941	2.6786	0.996321	2.68849	0.00717769	0.0392284
ENSDARG00000089187	387.591	2.67092	0.787645	3.39101	0.000696345	0.00579522
ENSDARG00000035859	2744.63	2.65384	0.415192	6.39183	1.63908e-10	9.0499e-09
ENSDARG00000078389	2494.92	2.64904	0.608679	4.35212	1.34826e-05	0.000204984
ENSDARG00000073716	1137.91	2.64534	0.843374	3.13662	0.00170907	0.0122141
ENSDARG00000024278	2726.45	2.64229	0.812071	3.25377	0.00113884	0.00872383
ENSDARG00000075045	1871.14	2.64027	0.60028	4.3984	1.09054e-05	0.000171478
ENSDARG00000013755	11295.7	2.6299	0.567142	4.63711	3.53317e-06	6.44901e-05
ENSDARG00000101690	536.9	2.62945	0.654844	4.01539	5.93486e-05	0.000734287
ENSDARG00000061436	557.708	2.62803	0.736817	3.56673	0.000361466	0.00336985
ENSDARG00000101482	1614.88	2.62408	0.445932	5.88449	3.99293e-09	1.56667e-07
ENSDARG00000007823	2635.71	2.61982	0.59105	4.43249	9.31513e-06	0.000150048
ENSDARG00000008811	1478.23	2.61981	0.76469	3.42598	0.000612583	0.00522242
ENSDARG00000116586	2144.07	2.61948	0.490399	5.34151	9.21734e-08	2.60227e-06
ENSDARG00000038541	1003.26	2.61278	0.545682	4.78809	1.68373e-06	3.3865e-05
ENSDARG00000101914	6228.01	2.60179	0.350996	7.41257	1.23873e-13	1.22229e-11
ENSDARG00000010962	995.025	2.59396	0.627247	4.13547	3.54224e-05	0.000475127
ENSDARG00000061249	2378.13	2.59311	0.874652	2.96473	0.00302946	0.0194471
ENSDARG00000060222	1729.76	2.58879	0.293775	8.81215	1.22764e-18	2.71882e-16
ENSDARG00000056134	664.835	2.58375	0.665412	3.88293	0.000103206	0.00118634
ENSDARG00000070868	2366.84	2.57185	0.377958	6.8046	1.01327e-11	7.26496e-10
ENSDARG00000111474	973.073	2.57139	0.526608	4.88294	1.04518e-06	2.21622e-05
ENSDARG00000100892	358.995	2.56977	0.821456	3.12831	0.00175817	0.0124933
ENSDARG00000038123	830.203	2.56796	0.466267	5.50749	3.63987e-08	1.13537e-06
ENSDARG00000008816	6586.47	2.56632	0.323784	7.92602	2.2628e-15	2.9869e-13
ENSDARG00000087373	735.334	2.56621	0.673057	3.81277	0.000137418	0.00150743
ENSDARG00000001303	1460.63	2.56213	0.668298	3.83381	0.000126172	0.00140338
ENSDARG00000024540	4902.99	2.56119	0.409576	6.25326	4.01977e-10	2.02328e-08
ENSDARG00000058302	4389.26	2.55826	0.650027	3.93561	8.29841e-05	0.000979534
ENSDARG00000091734	2336.14	2.55425	0.382903	6.67076	2.54478e-11	1.69075e-09
ENSDARG00000042874	2453.65	2.55358	0.395203	6.46145	1.03704e-10	5.97406e-09
ENSDARG00000101161	319.36	2.55128	0.649351	3.92897	8.53115e-05	0.0010038
ENSDARG00000054318	534.752	2.55068	0.640768	3.98066	6.8725e-05	0.000833228
ENSDARG00000003757	947.782	2.53992	0.44359	5.72582	1.02936e-08	3.65075e-07
ENSDARG00000074635	8116.22	2.5363	0.325419	7.79395	6.49475e-15	7.79839e-13
ENSDARG00000107280	195.834	2.53151	0.805956	3.14101	0.00168369	0.0120587
ENSDARG00000055632	1045.29	2.53051	0.685281	3.69267	0.000221915	0.00224642
ENSDARG00000091574	735.114	2.51846	0.459628	5.47934	4.26911e-08	1.31315e-06
ENSDARG00000094324	996.608	2.51359	0.573324	4.38424	1.16392e-05	0.000180679
ENSDARG00000036189	1212.73	2.51196	0.546707	4.59472	4.3334e-06	7.664e-05
ENSDARG00000053858	12664.8	2.5112	0.282336	8.89434	5.8767e-19	1.36203e-16
ENSDARG00000070683	1370.16	2.51067	0.601001	4.17749	2.94745e-05	0.000406284
ENSDARG00000039142	2131.15	2.50716	0.267345	9.37799	6.72404e-21	2.03066e-18
ENSDARG00000043081	7477.99	2.50054	0.314051	7.96224	1.68958e-15	2.30662e-13
ENSDARG00000103251	1476.68	2.49933	0.255241	9.79205	1.21805e-22	4.76042e-20
ENSDARG00000031664	668.161	2.49694	0.72196	3.45856	0.000543071	0.00473098
ENSDARG00000010586	716.769	2.49588	0.329568	7.57317	3.64213e-14	3.86143e-12
ENSDARG00000004588	5924.94	2.49063	0.456005	5.46186	4.71183e-08	1.43603e-06
ENSDARG00000040192	1758.33	2.49041	0.624999	3.98466	6.75761e-05	0.000822407
ENSDARG00000007099	660.163	2.49005	0.624993	3.98412	6.77314e-05	0.000823686
ENSDARG00000005368	7951.01	2.48922	0.455357	5.46652	4.58968e-08	1.40094e-06
ENSDARG00000006174	720.346	2.48893	0.878936	2.83175	0.00462936	0.0275358
ENSDARG00000077722	499.571	2.48753	0.880121	2.82635	0.00470825	0.0278885
ENSDARG00000056795	1544.46	2.48753	0.859636	2.8937	0.00380737	0.0234441
ENSDARG00000038669	1359.73	2.4873	0.66302	3.75147	0.000175801	0.00184814
ENSDARG00000077618	692.574	2.48478	0.561123	4.42822	9.50126e-06	0.00015261
ENSDARG00000038658	1490.11	2.47871	0.62266	3.98084	6.86712e-05	0.000833082
ENSDARG00000076182	2226.99	2.46967	0.753883	3.27594	0.00105311	0.00819947
ENSDARG00000033949	748.992	2.46942	0.438228	5.63501	1.75044e-08	5.91042e-07
ENSDARG00000010144	1163.53	2.46838	0.704551	3.50348	0.000459214	0.00411752
ENSDARG00000027529	3085.69	2.46809	0.36822	6.70275	2.04529e-11	1.38663e-09
ENSDARG00000024204	1145.69	2.45884	0.658561	3.73366	0.00018872	0.00196529
ENSDARG00000102261	1823.31	2.45648	0.369913	6.64068	3.1224e-11	2.06079e-09
ENSDARG00000074806	3953.94	2.45627	0.668781	3.67276	0.000239949	0.00239014
ENSDARG00000026726	10099.4	2.45572	0.386128	6.35986	2.01935e-10	1.09078e-08
ENSDARG00000036106	611.112	2.45345	0.641656	3.82362	0.000131509	0.00145313
ENSDARG00000038716	4658.92	2.45308	0.583788	4.202	2.6457e-05	0.000369545
ENSDARG00000079745	1786.54	2.44577	0.515116	4.74799	2.05443e-06	4.05034e-05
ENSDARG00000095627	2873.04	2.4411	0.445613	5.47806	4.30021e-08	1.32067e-06
ENSDARG00000076564	4901.12	2.44082	0.378178	6.45416	1.08821e-10	6.21496e-09
ENSDARG00000099042	565.893	2.43697	0.436476	5.58327	2.36031e-08	7.72509e-07
ENSDARG00000079355	239.38	2.43614	0.581698	4.18799	2.81441e-05	0.000390919
ENSDARG00000098772	587.705	2.43573	0.786061	3.09865	0.00194406	0.0135344
ENSDARG00000037307	1108.2	2.42976	0.270851	8.97087	2.94184e-19	7.42238e-17
ENSDARG00000097752	414.789	2.42748	0.510081	4.75901	1.94548e-06	3.86227e-05
ENSDARG00000099728	213.344	2.42736	0.934149	2.59847	0.00936389	0.0485539
ENSDARG00000003414	1310.99	2.42711	0.335371	7.2371	4.58386e-13	4.19107e-11
ENSDARG00000021849	664.184	2.42374	0.820029	2.95567	0.00311988	0.0199376
ENSDARG00000045411	749.481	2.42345	0.876677	2.76436	0.00570349	0.0326068
ENSDARG00000004794	965.188	2.42038	0.37566	6.44301	1.17127e-10	6.61355e-09
ENSDARG00000040528	51822.2	2.41935	0.249671	9.69015	3.32045e-22	1.20333e-19
ENSDARG00000053455	1177.09	2.41597	0.632847	3.81763	0.000134741	0.00148379
ENSDARG00000089262	490.332	2.41285	0.783249	3.08057	0.00206606	0.0142346
ENSDARG00000099385	1045.97	2.40829	0.763481	3.15435	0.00160855	0.0116376
ENSDARG00000068021	219.982	2.40719	0.819311	2.93806	0.00330274	0.0208654
ENSDARG00000100960	912.919	2.40509	0.595401	4.03945	5.35764e-05	0.000672049
ENSDARG00000036036	54249.5	2.40202	0.348914	6.88427	5.80846e-12	4.41886e-10
ENSDARG00000076848	74.2171	2.40108	0.79682	3.01333	0.00258396	0.0171564
ENSDARG00000009484	3900.8	2.4007	0.333864	7.19064	6.4486e-13	5.76383e-11
ENSDARG00000005481	438.27	2.39871	0.423413	5.66517	1.46881e-08	5.03895e-07
ENSDARG00000000349	667.439	2.3985	0.708843	3.38369	0.000715188	0.00592216
ENSDARG00000058791	353.633	2.39844	0.856618	2.79989	0.00511196	0.0297668
ENSDARG00000056985	945.928	2.3971	0.814416	2.94334	0.00324689	0.0206105
ENSDARG00000117448	853.213	2.39669	0.46638	5.13892	2.76322e-07	6.80553e-06
ENSDARG00000095090	1091.8	2.3961	0.506041	4.735	2.19054e-06	4.25371e-05
ENSDARG00000062049	1402.67	2.39295	0.290374	8.24094	1.70856e-16	2.74637e-14
ENSDARG00000017425	411.362	2.38743	0.841215	2.83807	0.00453872	0.0271262
ENSDARG00000045628	1083.38	2.38734	0.493401	4.83855	1.30793e-06	2.70994e-05
ENSDARG00000069692	343.042	2.38328	0.515846	4.62015	3.8347e-06	6.8983e-05
ENSDARG00000008953	989.945	2.37778	0.656571	3.62151	0.000292884	0.00281881
ENSDARG00000103340	5705.89	2.37333	0.368167	6.44634	1.14584e-10	6.5068e-09
ENSDARG00000002945	1427.47	2.36433	0.487703	4.8479	1.24775e-06	2.59078e-05
ENSDARG00000045408	1662.61	2.35547	0.522397	4.50897	6.51426e-06	0.000109479
ENSDARG00000013784	845.872	2.35237	0.448333	5.24692	1.54664e-07	4.08854e-06
ENSDARG00000104138	1756.84	2.34947	0.246505	9.53116	1.55539e-21	5.08228e-19
ENSDARG00000093572	1651.35	2.34683	0.775473	3.02632	0.00247546	0.0165852
ENSDARG00000039459	755.171	2.34569	0.670629	3.49775	0.000469201	0.00418813
ENSDARG00000068710	1094.71	2.34561	0.573185	4.09224	4.27229e-05	0.000558395
ENSDARG00000017676	11392	2.33919	0.3839	6.09323	1.10655e-09	5.02409e-08
ENSDARG00000031885	1837.46	2.33822	0.478116	4.89048	1.00592e-06	2.15128e-05
ENSDARG00000002204	1267.7	2.33596	0.572527	4.08009	4.5019e-05	0.000579663
ENSDARG00000078322	4400.06	2.3354	0.473891	4.92815	8.3014e-07	1.81564e-05
ENSDARG00000014101	838.57	2.32956	0.636592	3.65942	0.000252787	0.00250253
ENSDARG00000012972	1097.72	2.32788	0.584214	3.98463	6.75849e-05	0.000822407
ENSDARG00000099674	717.755	2.32759	0.710324	3.2768	0.00104992	0.00818101
ENSDARG00000068629	2951.38	2.32353	0.521901	4.45205	8.50555e-06	0.000139075
ENSDARG00000086457	1054.61	2.32213	0.494471	4.69619	2.65061e-06	5.03641e-05
ENSDARG00000104484	488.189	2.31901	0.773473	2.99818	0.00271595	0.0178191
ENSDARG00000044612	2966.22	2.31697	0.333212	6.95344	3.56488e-12	2.80851e-10
ENSDARG00000101481	1074.69	2.3155	0.585154	3.95708	7.58701e-05	0.00090662
ENSDARG00000013168	904.556	2.31049	0.849902	2.71854	0.00655717	0.0364263
ENSDARG00000117344	128.292	2.30295	0.693584	3.32036	0.000899022	0.00721099
ENSDARG00000042876	1506.02	2.29763	0.468598	4.90319	9.42922e-07	2.02743e-05
ENSDARG00000028213	15557	2.29748	0.596828	3.84948	0.00011837	0.00133071
ENSDARG00000027589	1528.82	2.29716	0.398896	5.75881	8.47105e-09	3.06991e-07
ENSDARG00000086815	920.86	2.29481	0.455665	5.03617	4.7494e-07	1.0982e-05
ENSDARG00000055177	232.594	2.29475	0.689847	3.32645	0.000879589	0.00707505
ENSDARG00000079967	844.791	2.29381	0.529076	4.3355	1.4543e-05	0.000218605
ENSDARG00000099148	8722.13	2.29295	0.260911	8.78826	1.51893e-18	3.29079e-16
ENSDARG00000031248	3192.3	2.28759	0.338894	6.75015	1.47692e-11	1.03655e-09
ENSDARG00000073936	6071.12	2.28692	0.463494	4.93409	8.05266e-07	1.77158e-05
ENSDARG00000069311	251.567	2.2838	0.671555	3.40076	0.00067199	0.00563488
ENSDARG00000039852	691.559	2.28367	0.765865	2.98182	0.00286538	0.0185914
ENSDARG00000052322	727.693	2.27826	0.58192	3.91507	9.03773e-05	0.00105468
ENSDARG00000055226	1089	2.27816	0.464093	4.90884	9.16166e-07	1.97844e-05
ENSDARG00000069583	2020.58	2.25819	0.44385	5.08772	3.62387e-07	8.60919e-06
ENSDARG00000098787	650.008	2.25702	0.703639	3.20764	0.00133828	0.00999045
ENSDARG00000058325	718.386	2.25278	0.688637	3.27136	0.0010703	0.0083009
ENSDARG00000031240	476.315	2.25065	0.795509	2.8292	0.00466648	0.0277152
ENSDARG00000078659	3203.92	2.24984	0.360288	6.24457	4.24979e-10	2.13367e-08
ENSDARG00000040985	1163.83	2.24785	0.604759	3.71694	0.000201651	0.00207824
ENSDARG00000034718	1895.8	2.24545	0.285307	7.8703	3.53784e-15	4.37989e-13
ENSDARG00000013681	5888.84	2.24104	0.513659	4.3629	1.28351e-05	0.000196188
ENSDARG00000053240	586.251	2.23941	0.774027	2.8932	0.00381342	0.0234669
ENSDARG00000004204	737.802	2.23858	0.727077	3.07887	0.00207787	0.0142962
ENSDARG00000093659	785.358	2.23393	0.42657	5.23695	1.63249e-07	4.29273e-06
ENSDARG00000020785	3566.49	2.23065	0.591744	3.76963	0.000163492	0.00174223
ENSDARG00000104325	1314.79	2.23045	0.591266	3.77232	0.000161734	0.00173037
ENSDARG00000078801	381.838	2.22703	0.593495	3.75239	0.000175157	0.00184356
ENSDARG00000039034	9205.75	2.22544	0.238139	9.34515	9.17625e-21	2.68972e-18
ENSDARG00000088157	1367.65	2.22517	0.370427	6.00703	1.88951e-09	8.13427e-08
ENSDARG00000105223	4931.67	2.21635	0.351391	6.30735	2.83853e-10	1.46574e-08
ENSDARG00000058638	2251.96	2.21467	0.468874	4.72338	2.31955e-06	4.47131e-05
ENSDARG00000067606	832.623	2.21171	0.652069	3.39184	0.000694256	0.00578024
ENSDARG00000018404	22917.3	2.21064	0.375093	5.89358	3.77921e-09	1.49163e-07
ENSDARG00000087107	498.164	2.20538	0.778521	2.83278	0.00461444	0.0274712
ENSDARG00000042934	5582.87	2.20324	0.699865	3.14809	0.00164343	0.0118256
ENSDARG00000012671	1582.56	2.19958	0.597542	3.68105	0.000232279	0.00232887
ENSDARG00000007697	219388	2.19898	0.190522	11.5419	8.11162e-31	6.46723e-28
ENSDARG00000058062	1526.58	2.19618	0.495484	4.43238	9.31965e-06	0.000150048
ENSDARG00000040695	1296.54	2.19596	0.449186	4.88874	1.01483e-06	2.1657e-05
ENSDARG00000069048	3729.79	2.195	0.567134	3.87034	0.000108682	0.00123856
ENSDARG00000071014	2802.84	2.19394	0.408408	5.37194	7.78937e-08	2.25757e-06
ENSDARG00000007377	5424.59	2.19117	0.382392	5.73017	1.0033e-08	3.57742e-07
ENSDARG00000052091	1176.49	2.1883	0.72762	3.00748	0.00263421	0.017432
ENSDARG00000000767	3688.3	2.1813	0.358899	6.07775	1.21882e-09	5.48847e-08
ENSDARG00000043157	371.39	2.17734	0.630267	3.45464	0.000551031	0.00478569
ENSDARG00000036548	658.828	2.17124	0.797113	2.72388	0.00645206	0.0359928
ENSDARG00000018569	2400.88	2.17109	0.304118	7.13898	9.40234e-13	8.00887e-11
ENSDARG00000106760	442.992	2.16957	0.693215	3.12972	0.00174971	0.0124421
ENSDARG00000099572	15458.4	2.16851	0.333382	6.50459	7.79079e-11	4.67729e-09
ENSDARG00000090585	8368.53	2.16664	0.234908	9.22332	2.88035e-20	8.08607e-18
ENSDARG00000039082	682.86	2.16479	0.408257	5.30252	1.14216e-07	3.16627e-06
ENSDARG00000055416	1263.83	2.15992	0.586932	3.68002	0.000233215	0.00233473
ENSDARG00000031814	615.446	2.15926	0.590718	3.65531	0.00025687	0.00253337
ENSDARG00000056653	859.254	2.15752	0.31508	6.84753	7.51356e-12	5.5673e-10
ENSDARG00000076574	1532.12	2.15721	0.741797	2.90809	0.00363645	0.0226011
ENSDARG00000038559	3352.3	2.15687	0.372528	5.78982	7.04601e-09	2.62017e-07
ENSDARG00000104077	4820.43	2.15473	0.255118	8.446	3.01448e-17	5.2952e-15
ENSDARG00000104687	1323.37	2.15339	0.443401	4.85653	1.19462e-06	2.49855e-05
ENSDARG00000102706	143.978	2.15273	0.691552	3.1129	0.00185259	0.013025
ENSDARG00000035559	1764.82	2.1526	0.408839	5.26516	1.40067e-07	3.77272e-06
ENSDARG00000033144	3792.37	2.15213	0.307957	6.98839	2.78051e-12	2.21684e-10
ENSDARG00000008803	4802.44	2.15015	0.275903	7.79313	6.53711e-15	7.80226e-13
ENSDARG00000076623	368.266	2.15007	0.528358	4.06936	4.71434e-05	0.000601811
ENSDARG00000015822	5407.52	2.14874	0.565366	3.80062	0.000144333	0.00157377
ENSDARG00000038822	3617.1	2.14869	0.284488	7.55281	4.2596e-14	4.49219e-12
ENSDARG00000103181	1311.55	2.14772	0.818377	2.62436	0.0086811	0.045897
ENSDARG00000095378	1053.11	2.14424	0.607411	3.53013	0.000415353	0.00379067
ENSDARG00000009839	446.838	2.14419	0.796426	2.69227	0.00709674	0.0388391
ENSDARG00000004270	2832.21	2.14255	0.40255	5.32244	1.02387e-07	2.86625e-06
ENSDARG00000009342	3063.54	2.14008	0.31334	6.82989	8.49784e-12	6.22717e-10
ENSDARG00000024828	1702.37	2.13883	0.341507	6.26292	3.77827e-10	1.91138e-08
ENSDARG00000042172	1231.83	2.13868	0.682739	3.1325	0.00173325	0.0123515
ENSDARG00000031317	46514.4	2.13725	0.291933	7.32102	2.4609e-13	2.33574e-11
ENSDARG00000071084	521.135	2.13255	0.346978	6.14608	7.94233e-10	3.74247e-08
ENSDARG00000099744	23984	2.13211	0.424682	5.02048	5.15418e-07	1.18493e-05
ENSDARG00000058365	840.162	2.13177	0.74817	2.84931	0.00438144	0.0263362
ENSDARG00000040623	2189.93	2.13146	0.670387	3.17945	0.00147554	0.0108406
ENSDARG00000093608	24047.1	2.13082	0.238231	8.94434	3.74184e-19	9.2077e-17
ENSDARG00000005464	1078.15	2.12996	0.800215	2.66173	0.00777404	0.0419129
ENSDARG00000101495	951.403	2.12728	0.644047	3.30299	0.000956593	0.00759173
ENSDARG00000030650	5004.42	2.12559	0.360474	5.89665	3.70946e-09	1.46992e-07
ENSDARG00000008384	775.942	2.12321	0.65138	3.25957	0.00111583	0.00858314
ENSDARG00000035438	94705.4	2.12195	0.466418	4.54947	5.37815e-06	9.2892e-05
ENSDARG00000009743	1254.79	2.12172	0.682736	3.10768	0.00188565	0.0132248
ENSDARG00000053449	10286.9	2.12029	0.433488	4.89123	1.00208e-06	2.14539e-05
ENSDARG00000006079	937.035	2.11804	0.355087	5.96484	2.4488e-09	1.02757e-07
ENSDARG00000044251	1628	2.11668	0.325107	6.51072	7.47894e-11	4.53101e-09
ENSDARG00000104118	1211.53	2.11577	0.535056	3.95431	7.67572e-05	0.000916122
ENSDARG00000045224	293.797	2.11499	0.757913	2.79054	0.00526199	0.0305333
ENSDARG00000032005	532.65	2.11478	0.748534	2.82523	0.00472468	0.0279544
ENSDARG00000101613	368.766	2.11416	0.571723	3.69787	0.000217412	0.00221207
ENSDARG00000075917	418.61	2.1112	0.535022	3.94601	7.94655e-05	0.000945052
ENSDARG00000036456	3023.92	2.11076	0.30043	7.0258	2.1284e-12	1.73866e-10
ENSDARG00000086847	324.349	2.11019	0.596638	3.5368	0.000405001	0.00371832
ENSDARG00000058992	473.825	2.10321	0.74222	2.83367	0.00460164	0.0274231
ENSDARG00000041617	1261.23	2.09996	0.363931	5.7702	7.91784e-09	2.90641e-07
ENSDARG00000019367	1395.32	2.09988	0.560835	3.74421	0.000180962	0.00190069
ENSDARG00000041108	5666.06	2.09863	0.267011	7.85971	3.85018e-15	4.73715e-13
ENSDARG00000093303	1109.11	2.09809	0.509025	4.12178	3.75963e-05	0.000502258
ENSDARG00000112749	404.507	2.0978	0.773354	2.7126	0.0066758	0.0369412
ENSDARG00000014907	5801.91	2.09659	0.405186	5.1744	2.28648e-07	5.74706e-06
ENSDARG00000003061	1501.24	2.09561	0.537971	3.8954	9.80388e-05	0.0011359
ENSDARG00000010823	886.557	2.0939	0.434646	4.81748	1.4538e-06	2.9904e-05
ENSDARG00000029955	3891.03	2.09265	0.34655	6.03851	1.55544e-09	6.88956e-08
ENSDARG00000039490	1318.3	2.09179	0.394226	5.30605	1.12024e-07	3.11416e-06
ENSDARG00000062263	804.053	2.089	0.729413	2.86394	0.00418406	0.0253562
ENSDARG00000100927	335.509	2.08848	0.754148	2.76932	0.00561729	0.0322105
ENSDARG00000103699	1294.29	2.08748	0.45898	4.54809	5.41361e-06	9.3262e-05
ENSDARG00000103466	450.308	2.08682	0.446368	4.67512	2.93786e-06	5.51388e-05
ENSDARG00000057113	1528.88	2.08671	0.486739	4.28712	1.81005e-05	0.000263343
ENSDARG00000104292	717.483	2.08651	0.44132	4.72787	2.26883e-06	4.39051e-05
ENSDARG00000052402	250.772	2.08604	0.606351	3.44031	0.00058104	0.00500488
ENSDARG00000004160	3494.55	2.08304	0.393666	5.29138	1.21395e-07	3.33745e-06
ENSDARG00000053124	1126.85	2.08247	0.274353	7.59046	3.18767e-14	3.39768e-12
ENSDARG00000061600	995.778	2.08232	0.602214	3.45778	0.000544648	0.00474232
ENSDARG00000023498	1097.62	2.07998	0.568402	3.65934	0.000252865	0.00250253
ENSDARG00000014587	1243.36	2.07549	0.696126	2.98149	0.00286852	0.0186057
ENSDARG00000013576	1120.62	2.07426	0.448028	4.62975	3.66101e-06	6.63979e-05
ENSDARG00000089564	830.906	2.06827	0.556224	3.71841	0.000200478	0.00206721
ENSDARG00000033466	4958.97	2.06387	0.555354	3.71632	0.000202147	0.00208227
ENSDARG00000055955	616.988	2.06194	0.65778	3.13469	0.00172037	0.0122817
ENSDARG00000070971	923.045	2.05692	0.774216	2.65678	0.0078891	0.0424185
ENSDARG00000044125	30942.7	2.05601	0.30464	6.749	1.48863e-11	1.0411e-09
ENSDARG00000078824	1706.48	2.05441	0.44228	4.64504	3.4001e-06	6.23466e-05
ENSDARG00000103067	2366.88	2.05429	0.494598	4.15345	3.27501e-05	0.000443763
ENSDARG00000039996	400.498	2.05339	0.621329	3.30483	0.000950335	0.00754965
ENSDARG00000059177	1436.19	2.05086	0.382872	5.35653	8.48339e-08	2.42598e-06
ENSDARG00000061794	1201.75	2.04776	0.4749	4.31198	1.61801e-05	0.000239423
ENSDARG00000015422	579.171	2.04462	0.626777	3.26212	0.00110581	0.00852323
ENSDARG00000024818	3025.53	2.04292	0.438891	4.65473	3.24405e-06	5.98154e-05
ENSDARG00000055938	2189.63	2.02988	0.345498	5.87524	4.22239e-09	1.63737e-07
ENSDARG00000031981	480.173	2.02915	0.367644	5.51933	3.40304e-08	1.06986e-06
ENSDARG00000099667	1399.33	2.02823	0.371615	5.45789	4.81822e-08	1.46275e-06
ENSDARG00000101919	5379.65	2.02764	0.531054	3.81814	0.000134461	0.00148152
ENSDARG00000068939	941.852	2.02581	0.592728	3.41777	0.000631365	0.00535278
ENSDARG00000033446	798.377	2.02411	0.577763	3.50336	0.00045943	0.00411752
ENSDARG00000095236	636.961	2.02189	0.603646	3.34946	0.000809692	0.00661154
ENSDARG00000102266	261.664	2.02074	0.52239	3.86827	0.000109612	0.00124773
ENSDARG00000094185	101.853	2.02024	0.755911	2.67259	0.00752679	0.0407563
ENSDARG00000021309	4105.4	2.01809	0.307553	6.56178	5.31705e-11	3.31186e-09
ENSDARG00000054438	4813.57	2.01279	0.400982	5.01966	5.17643e-07	1.18707e-05
ENSDARG00000101707	1210.08	2.01265	0.662279	3.03898	0.00237379	0.0160224
ENSDARG00000044083	967.921	2.01136	0.602478	3.33848	0.000842377	0.00682531
ENSDARG00000100231	681.194	2.00958	0.46321	4.33838	1.43535e-05	0.000216574
ENSDARG00000004451	1270.55	2.00903	0.571328	3.51643	0.000437398	0.00396463
ENSDARG00000097789	939.192	2.00887	0.476938	4.21202	2.53097e-05	0.000355514
ENSDARG00000075714	877.572	2.00352	0.319874	6.26345	3.76547e-10	1.90975e-08
ENSDARG00000039352	3710.27	2.00314	0.355588	5.63331	1.76785e-08	5.95216e-07
ENSDARG00000036376	80775.3	1.99816	0.177252	11.273	1.78429e-29	1.27016e-26
ENSDARG00000094557	658.521	1.9981	0.434954	4.59381	4.35227e-06	7.68373e-05
ENSDARG00000040290	1111.48	1.99781	0.529795	3.77092	0.000162645	0.00173454
ENSDARG00000014248	1573.13	1.99634	0.695737	2.86939	0.0041127	0.0250074
ENSDARG00000093214	436.145	1.99438	0.48774	4.08901	4.33213e-05	0.000564736
ENSDARG00000079009	1148.3	1.993	0.599129	3.3265	0.000879436	0.00707505
ENSDARG00000019062	5437.15	1.99203	0.259195	7.68543	1.52484e-14	1.66995e-12
ENSDARG00000045159	735.789	1.98773	0.404956	4.90852	9.17665e-07	1.97954e-05
ENSDARG00000071549	1068.54	1.98565	0.601452	3.30143	0.000961942	0.0076206
ENSDARG00000021948	3756.63	1.98427	0.364216	5.44806	5.09208e-08	1.53895e-06
ENSDARG00000099312	13938.3	1.98414	0.222925	8.90048	5.56075e-19	1.30396e-16
ENSDARG00000057719	1142.09	1.98321	0.379945	5.21974	1.79173e-07	4.66834e-06
ENSDARG00000106529	1106.83	1.98306	0.331086	5.98956	2.10411e-09	8.94222e-08
ENSDARG00000117133	2102.69	1.98252	0.37833	5.24019	1.60413e-07	4.22931e-06
ENSDARG00000091298	1266.28	1.97735	0.484477	4.08141	4.47642e-05	0.000576755
ENSDARG00000010032	921.169	1.97695	0.651083	3.0364	0.00239418	0.0161382
ENSDARG00000031886	981.654	1.97326	0.45645	4.32306	1.53883e-05	0.000229238
ENSDARG00000021697	1643.52	1.97223	0.353893	5.57295	2.50456e-08	8.0909e-07
ENSDARG00000016188	2583.41	1.97215	0.612378	3.22048	0.00127977	0.00961851
ENSDARG00000006981	428.454	1.97153	0.434769	4.53466	5.76967e-06	9.83568e-05
ENSDARG00000101181	515.465	1.97048	0.669157	2.94472	0.00323251	0.0205651
ENSDARG00000008480	564.314	1.96709	0.545147	3.60836	0.000308133	0.00293723
ENSDARG00000056743	857.578	1.96324	0.688082	2.8532	0.00432807	0.0260928
ENSDARG00000007412	1599.11	1.96233	0.487255	4.02732	5.64157e-05	0.000702799
ENSDARG00000012450	10341.9	1.96057	0.253692	7.72816	1.09111e-14	1.24989e-12
ENSDARG00000052061	1281.87	1.96016	0.420382	4.66281	3.11915e-06	5.78334e-05
ENSDARG00000073789	1135.33	1.9578	0.723946	2.70434	0.00684404	0.0376953
ENSDARG00000058389	26122.6	1.95744	0.316152	6.19144	5.96152e-10	2.89112e-08
ENSDARG00000093381	5759.18	1.95539	0.580287	3.3697	0.000752489	0.00620547
ENSDARG00000090297	7332.49	1.95317	0.381446	5.12043	3.0484e-07	7.35601e-06
ENSDARG00000075643	793.672	1.95183	0.501963	3.8884	0.000100909	0.00116463
ENSDARG00000103900	1615.95	1.95032	0.476189	4.09568	4.20931e-05	0.000551305
ENSDARG00000105562	202.742	1.94886	0.730356	2.66837	0.00762194	0.0412155
ENSDARG00000099476	4685.23	1.9444	0.354787	5.48046	4.24224e-08	1.3069e-06
ENSDARG00000104367	274.423	1.94275	0.715923	2.71362	0.00665517	0.0368679
ENSDARG00000087784	2177.99	1.94272	0.726989	2.67228	0.00753372	0.0407828
ENSDARG00000059906	7992.64	1.94215	0.480919	4.0384	5.3816e-05	0.000674032
ENSDARG00000007553	888.538	1.94044	0.500432	3.87753	0.000105521	0.00120946
ENSDARG00000074425	1165.35	1.93971	0.524232	3.70011	0.000215509	0.00219384
ENSDARG00000019353	38348.6	1.93708	0.323208	5.99329	2.05637e-09	8.75802e-08
ENSDARG00000007836	17806.3	1.93621	0.244125	7.93124	2.16961e-15	2.88297e-13
ENSDARG00000028071	758.589	1.93479	0.618653	3.12743	0.00176341	0.0125172
ENSDARG00000038428	2026.35	1.93211	0.518314	3.72768	0.000193251	0.00200173
ENSDARG00000034771	1396.96	1.93173	0.543477	3.55438	0.000378868	0.00351564
ENSDARG00000034063	727.857	1.93141	0.34504	5.59764	2.17295e-08	7.17074e-07
ENSDARG00000077081	1194.69	1.93128	0.463954	4.16265	3.14573e-05	0.000429456
ENSDARG00000053254	202709	1.92595	0.388542	4.95685	7.1645e-07	1.59378e-05
ENSDARG00000019838	943.771	1.92576	0.519674	3.7057	0.000210804	0.00215585
ENSDARG00000029443	1205.79	1.92445	0.589398	3.26512	0.00109419	0.00845322
ENSDARG00000075261	1958.15	1.92395	0.434169	4.43134	9.36476e-06	0.000150652
ENSDARG00000104119	691.638	1.92091	0.485477	3.95675	7.59754e-05	0.000907335
ENSDARG00000086786	597.421	1.92036	0.740429	2.59358	0.00949832	0.0490849
ENSDARG00000055128	1264.39	1.91899	0.434427	4.41729	9.99448e-06	0.000158733
ENSDARG00000060893	991.038	1.91746	0.710859	2.69738	0.00698876	0.0383738
ENSDARG00000105009	3035.86	1.91629	0.633511	3.02487	0.00248736	0.0166537
ENSDARG00000079387	981.018	1.91604	0.466682	4.10566	4.03163e-05	0.000532176
ENSDARG00000036785	569.291	1.9155	0.540454	3.54424	0.000393753	0.00363178
ENSDARG00000003375	1748.04	1.91366	0.559536	3.42009	0.000626012	0.00532097
ENSDARG00000058366	2368.44	1.91266	0.361211	5.29512	1.18939e-07	3.27445e-06
ENSDARG00000063661	1065.17	1.9122	0.640928	2.98349	0.00284979	0.0185204
ENSDARG00000044039	775.602	1.91026	0.580288	3.29192	0.000995065	0.00784869
ENSDARG00000020158	2116.27	1.90837	0.375881	5.07707	3.83308e-07	9.01631e-06
ENSDARG00000078935	1753.82	1.9063	0.400179	4.76362	1.90148e-06	3.79382e-05
ENSDARG00000088225	765.646	1.90527	0.52553	3.62542	0.000288495	0.0027806
ENSDARG00000069946	2048.01	1.9037	0.517418	3.67922	0.000233946	0.00233852
ENSDARG00000040157	761.051	1.90077	0.710406	2.67562	0.0074592	0.0405003
ENSDARG00000002666	633.86	1.89868	0.484963	3.9151	9.03679e-05	0.00105468
ENSDARG00000090228	1391.27	1.89824	0.419235	4.52787	5.95818e-06	0.000101157
ENSDARG00000070835	52856	1.896	0.502541	3.77283	0.000161403	0.00172798
ENSDARG00000025826	2103.21	1.89403	0.395029	4.79465	1.62959e-06	3.29421e-05
ENSDARG00000074262	5505.05	1.88829	0.235947	8.00303	1.21396e-15	1.70188e-13
ENSDARG00000059357	1137.24	1.88216	0.312298	6.02678	1.67255e-09	7.28284e-08
ENSDARG00000105185	1301.54	1.88082	0.565255	3.32738	0.000876669	0.00705789
ENSDARG00000038557	362.132	1.87876	0.668362	2.811	0.00493884	0.0289788
ENSDARG00000077138	2206.88	1.87717	0.543123	3.45625	0.000547755	0.00476346
ENSDARG00000100461	1038.14	1.87523	0.41318	4.53854	5.6645e-06	9.66651e-05
ENSDARG00000101209	3083.44	1.87317	0.411821	4.54851	5.40273e-06	9.31551e-05
ENSDARG00000093569	7511.34	1.87117	0.348609	5.36754	7.98162e-08	2.3052e-06
ENSDARG00000071251	293.276	1.86815	0.721596	2.58892	0.00962787	0.0496771
ENSDARG00000000906	848.956	1.86764	0.610921	3.05709	0.00223495	0.0152038
ENSDARG00000062152	896.869	1.86725	0.614984	3.03625	0.00239541	0.0161411
ENSDARG00000097137	11333.1	1.86629	0.42072	4.43595	9.1667e-06	0.00014817
ENSDARG00000031848	463.55	1.86618	0.492511	3.78912	0.000151181	0.00163502
ENSDARG00000095743	1034.56	1.86543	0.44321	4.2089	2.56617e-05	0.000359697
ENSDARG00000093864	1078.46	1.86491	0.610692	3.05376	0.00225992	0.0153492
ENSDARG00000036628	15829.7	1.86491	0.22328	8.35233	6.69292e-17	1.10251e-14
ENSDARG00000004874	1024.83	1.86487	0.421391	4.42552	9.62121e-06	0.000153908
ENSDARG00000017180	6148.53	1.8647	0.386809	4.82072	1.4304e-06	2.94838e-05
ENSDARG00000034650	462.03	1.86017	0.610516	3.04688	0.00231229	0.0156657
ENSDARG00000056407	1378.38	1.85755	0.462286	4.01819	5.86463e-05	0.000726048
ENSDARG00000018110	2081.54	1.85721	0.48801	3.80567	0.000141418	0.00154621
ENSDARG00000035918	1734.08	1.85697	0.419576	4.42581	9.60801e-06	0.000153821
ENSDARG00000036700	778.638	1.85662	0.520438	3.56742	0.000360516	0.00336257
ENSDARG00000019810	2046.36	1.85532	0.531672	3.48959	0.000483763	0.00429695
ENSDARG00000092499	1069.32	1.85226	0.501398	3.6942	0.000220584	0.00223749
ENSDARG00000053493	2254.22	1.85085	0.541843	3.41583	0.000635868	0.00538637
ENSDARG00000099439	1612.77	1.85053	0.435073	4.25337	2.10575e-05	0.000301305
ENSDARG00000117635	659.065	1.85049	0.543106	3.40724	0.000656237	0.0055237
ENSDARG00000087152	574.418	1.84993	0.418188	4.42367	9.70373e-06	0.000154719
ENSDARG00000055504	4925.61	1.84915	0.312381	5.91953	3.22854e-09	1.31329e-07
ENSDARG00000033683	96304.7	1.84653	0.463677	3.98236	6.82354e-05	0.000828804
ENSDARG00000058358	20672	1.84114	0.24837	7.4129	1.23564e-13	1.22229e-11
ENSDARG00000106873	3739.41	1.84012	0.477297	3.8553	0.000115588	0.00130607
ENSDARG00000016484	2347.95	1.83843	0.529287	3.47341	0.000513882	0.00450823
ENSDARG00000101794	866.614	1.83836	0.413319	4.44781	8.67502e-06	0.000141614
ENSDARG00000030161	3522.95	1.83697	0.321941	5.70593	1.15707e-08	4.04609e-07
ENSDARG00000099355	1401.28	1.83689	0.377909	4.86066	1.16995e-06	2.45209e-05
ENSDARG00000043403	1360.69	1.83654	0.374172	4.90828	9.18772e-07	1.97978e-05
ENSDARG00000010487	1329.03	1.83633	0.569858	3.22243	0.00127109	0.0095677
ENSDARG00000101169	1383.89	1.83616	0.49548	3.70582	0.000210706	0.00215585
ENSDARG00000054304	1375.68	1.83532	0.456382	4.02144	5.7843e-05	0.000716994
ENSDARG00000035309	2820.45	1.83513	0.60508	3.03287	0.00242243	0.0162901
ENSDARG00000040009	1001.16	1.83409	0.610918	3.00219	0.00268048	0.0176444
ENSDARG00000079932	8550.1	1.83342	0.249568	7.34638	2.03645e-13	1.94213e-11
ENSDARG00000105187	766.826	1.83314	0.533176	3.43816	0.000585682	0.00503833
ENSDARG00000068233	5908.33	1.83284	0.418113	4.38359	1.16738e-05	0.000181076
ENSDARG00000068096	1685.26	1.83024	0.451558	4.05318	5.05263e-05	0.000639422
ENSDARG00000101848	766.114	1.82461	0.613125	2.97591	0.00292119	0.0189104
ENSDARG00000037895	1680.73	1.82257	0.60952	2.99017	0.00278824	0.0182274
ENSDARG00000043006	486.62	1.82198	0.409652	4.44762	8.68277e-06	0.000141624
ENSDARG00000018383	2226.15	1.82131	0.354729	5.13436	2.83112e-07	6.91543e-06
ENSDARG00000020235	3922.81	1.82053	0.355168	5.12581	2.96256e-07	7.17494e-06
ENSDARG00000030465	1040.86	1.81757	0.608812	2.98545	0.00283166	0.0184326
ENSDARG00000035459	911.824	1.81552	0.557466	3.25674	0.00112699	0.00864298
ENSDARG00000052816	667.749	1.81344	0.539427	3.36178	0.000774406	0.00635727
ENSDARG00000045705	1317.54	1.81294	0.356442	5.08622	3.65279e-07	8.66755e-06
ENSDARG00000074695	2286.11	1.81086	0.34425	5.2603	1.43819e-07	3.85815e-06
ENSDARG00000100584	940.613	1.81066	0.340908	5.3113	1.08844e-07	3.03424e-06
ENSDARG00000036028	5224.59	1.80804	0.497821	3.63191	0.00028133	0.00272737
ENSDARG00000037746	118579	1.80698	0.191514	9.43526	3.90008e-21	1.19594e-18
ENSDARG00000042977	1744.8	1.80552	0.431614	4.18318	2.87461e-05	0.000397342
ENSDARG00000055276	962.569	1.80474	0.535761	3.36856	0.000755608	0.00622089
ENSDARG00000035633	537.793	1.80317	0.470296	3.83413	0.00012601	0.00140237
ENSDARG00000112234	8055.36	1.79872	0.324287	5.54669	2.91125e-08	9.28433e-07
ENSDARG00000005350	4954.24	1.79842	0.512337	3.51023	0.000447712	0.00403609
ENSDARG00000033285	504.228	1.79785	0.583459	3.08137	0.00206051	0.0142013
ENSDARG00000030463	1643.02	1.79694	0.464116	3.87174	0.000108062	0.00123361
ENSDARG00000101785	3716.73	1.79457	0.439407	4.08406	4.4255e-05	0.000571672
ENSDARG00000009046	277.423	1.79367	0.651308	2.75395	0.00588806	0.0334552
ENSDARG00000054414	340.344	1.79165	0.472293	3.79351	0.00014853	0.00161072
ENSDARG00000095577	945.218	1.78958	0.514193	3.48037	0.000500722	0.00441415
ENSDARG00000041959	5174.95	1.78925	0.468345	3.82036	0.000133258	0.00147153
ENSDARG00000077811	3759.78	1.78809	0.32076	5.57455	2.48166e-08	8.02994e-07
ENSDARG00000098589	2529.25	1.78712	0.19226	9.29532	1.4676e-20	4.17887e-18
ENSDARG00000109337	6174.79	1.78292	0.246257	7.24007	4.48466e-13	4.11927e-11
ENSDARG00000097553	2379.42	1.78178	0.272163	6.54674	5.88086e-11	3.61782e-09
ENSDARG00000077038	2223.76	1.78116	0.477206	3.73248	0.000189603	0.00197346
ENSDARG00000033042	1006.78	1.78026	0.550981	3.23108	0.00123325	0.00932161
ENSDARG00000099694	636.837	1.77977	0.586982	3.03207	0.00242885	0.0163223
ENSDARG00000037361	2849.84	1.77842	0.4129	4.30715	1.65372e-05	0.000243802
ENSDARG00000062390	682.02	1.77791	0.653608	2.72014	0.00652542	0.0363207
ENSDARG00000093493	10602.2	1.77757	0.487398	3.64705	0.000265266	0.00260201
ENSDARG00000058666	2189.7	1.77296	0.484941	3.65604	0.000256145	0.00252747
ENSDARG00000041107	4410.95	1.77163	0.588701	3.00939	0.00261776	0.0173404
ENSDARG00000045277	298.195	1.77014	0.487905	3.62805	0.000285571	0.00275909
ENSDARG00000055398	852.389	1.77012	0.405398	4.36638	1.26322e-05	0.000193383
ENSDARG00000100968	1953.61	1.76897	0.533342	3.31676	0.000910677	0.00729566
ENSDARG00000005821	1544.28	1.76795	0.376657	4.69381	2.68169e-06	5.08094e-05
ENSDARG00000056184	821.625	1.76774	0.411425	4.29662	1.73421e-05	0.000254164
ENSDARG00000025017	1379.94	1.76722	0.557663	3.16897	0.00152979	0.011184
ENSDARG00000099313	3005.23	1.7621	0.443944	3.9692	7.21144e-05	0.000867985
ENSDARG00000077474	391.987	1.75994	0.545132	3.22847	0.00124452	0.00939615
ENSDARG00000054609	5482.37	1.75643	0.458981	3.8268	0.000129822	0.00143836
ENSDARG00000055381	1425.75	1.754	0.530374	3.3071	0.000942676	0.00750976
ENSDARG00000075990	388.309	1.75282	0.49408	3.54763	0.000388707	0.00359189
ENSDARG00000088040	1543.79	1.75252	0.374485	4.67983	2.87119e-06	5.40912e-05
ENSDARG00000096257	15037.7	1.74824	0.532989	3.28006	0.00103786	0.00810285
ENSDARG00000094133	1974.02	1.74704	0.366976	4.76063	1.92985e-06	3.83891e-05
ENSDARG00000017388	1340.38	1.74304	0.520553	3.34845	0.000812662	0.00663308
ENSDARG00000010255	985.05	1.74246	0.435964	3.9968	6.42054e-05	0.0007856
ENSDARG00000052746	6958.43	1.7392	0.262319	6.63008	3.35507e-11	2.19256e-09
ENSDARG00000105281	6120.04	1.73877	0.243875	7.12976	1.00546e-12	8.4919e-11
ENSDARG00000020197	11005.5	1.73795	0.338298	5.13732	2.78682e-07	6.8492e-06
ENSDARG00000012513	26076.4	1.73727	0.139433	12.4596	1.24067e-35	1.23645e-32
ENSDARG00000016350	664.348	1.7371	0.431561	4.02516	5.69356e-05	0.00070839
ENSDARG00000099465	1717.96	1.7358	0.476038	3.64634	0.000266006	0.00260798
ENSDARG00000032072	591.157	1.73482	0.6257	2.77261	0.00556095	0.0319426
ENSDARG00000099197	543148	1.73413	0.479533	3.61629	0.000298854	0.00286597
ENSDARG00000070545	1915.82	1.73408	0.489667	3.54134	0.000398093	0.00366165
ENSDARG00000101959	1177.16	1.73186	0.602265	2.87557	0.00403298	0.0246052
ENSDARG00000026070	1149.28	1.73159	0.424763	4.0766	4.56984e-05	0.000587558
ENSDARG00000116863	822.834	1.72998	0.496954	3.48117	0.000499228	0.00440642
ENSDARG00000104418	2616.61	1.72878	0.533368	3.24126	0.00119004	0.00904993
ENSDARG00000060035	724.11	1.72666	0.525272	3.28718	0.00101197	0.00795682
ENSDARG00000071235	2412.71	1.72405	0.308769	5.58363	2.35554e-08	7.72213e-07
ENSDARG00000103220	938.666	1.71908	0.639447	2.68839	0.00717977	0.0392289
ENSDARG00000105408	805.476	1.71883	0.286192	6.00587	1.90312e-09	8.15763e-08
ENSDARG00000074844	1815.61	1.71492	0.298616	5.7429	9.30676e-09	3.34238e-07
ENSDARG00000010317	1188.04	1.71447	0.434352	3.94719	7.90735e-05	0.000940952
ENSDARG00000070155	9044.8	1.71206	0.386919	4.42486	9.65029e-06	0.000154164
ENSDARG00000014793	3747.28	1.71017	0.368628	4.63927	3.49641e-06	6.39361e-05
ENSDARG00000102808	2376.89	1.70967	0.436083	3.92053	8.83547e-05	0.00103654
ENSDARG00000097533	1525.59	1.70767	0.443069	3.85419	0.000116113	0.001309
ENSDARG00000013274	1985.43	1.70746	0.448085	3.81056	0.00013865	0.00151928
ENSDARG00000011407	1794.9	1.7048	0.383694	4.44312	8.86619e-06	0.000144042
ENSDARG00000031971	2284.37	1.70375	0.36194	4.70726	2.51072e-06	4.81189e-05
ENSDARG00000030644	435.712	1.70256	0.58804	2.89531	0.00378783	0.0233454
ENSDARG00000057027	385.685	1.69266	0.378427	4.47288	7.71729e-06	0.000127758
ENSDARG00000098293	3791.82	1.69234	0.43601	3.88141	0.000103851	0.00119237
ENSDARG00000100660	1331.92	1.69097	0.368272	4.59164	4.39769e-06	7.7502e-05
ENSDARG00000070787	5539.2	1.69096	0.40149	4.21171	2.53442e-05	0.000355747
ENSDARG00000036044	28095.5	1.69021	0.36565	4.62249	3.79164e-06	6.83317e-05
ENSDARG00000038991	1292	1.68925	0.510755	3.30736	0.000941798	0.00750576
ENSDARG00000074143	2833.6	1.68822	0.356549	4.73489	2.19173e-06	4.25371e-05
ENSDARG00000043009	3105.68	1.68697	0.447565	3.76923	0.000163752	0.00174354
ENSDARG00000018918	709.51	1.68233	0.462743	3.63556	0.000277374	0.00270216
ENSDARG00000101434	317.959	1.68029	0.620297	2.70884	0.00675189	0.0372587
ENSDARG00000020448	1769.38	1.67904	0.40827	4.11257	3.91276e-05	0.000518545
ENSDARG00000078492	268.565	1.67835	0.534453	3.14031	0.00168767	0.0120785
ENSDARG00000040072	3431.52	1.67777	0.293633	5.71385	1.10451e-08	3.88274e-07
ENSDARG00000068982	550.83	1.67356	0.529457	3.1609	0.00157284	0.0114381
ENSDARG00000024141	695.33	1.67342	0.493931	3.38797	0.000704115	0.00584281
ENSDARG00000077473	1371.21	1.67138	0.55695	3.00095	0.00269139	0.0177045
ENSDARG00000090444	1571.52	1.66886	0.436184	3.82605	0.000130218	0.00144115
ENSDARG00000038159	1455.73	1.66877	0.491672	3.39407	0.000688625	0.00575018
ENSDARG00000011201	4317.71	1.66828	0.303275	5.50087	3.77913e-08	1.17513e-06
ENSDARG00000056910	1287.68	1.66802	0.570771	2.9224	0.00347341	0.0217711
ENSDARG00000088091	37639.7	1.66764	0.287305	5.80442	6.45901e-09	2.4154e-07
ENSDARG00000091699	1273.93	1.66663	0.437626	3.80834	0.000139905	0.00153134
ENSDARG00000078888	2655.31	1.6662	0.325788	5.11437	3.14793e-07	7.56869e-06
ENSDARG00000044541	2320.37	1.66207	0.438	3.79468	0.000147836	0.00160494
ENSDARG00000027063	15394.9	1.66056	0.252538	6.57547	4.85007e-11	3.03999e-09
ENSDARG00000117361	1322.62	1.66054	0.526375	3.15468	0.00160675	0.011633
ENSDARG00000062060	494.181	1.65847	0.572525	2.89677	0.0037703	0.0232497
ENSDARG00000077988	514.619	1.65577	0.613574	2.69856	0.00696394	0.0382489
ENSDARG00000038687	3006.96	1.6555	0.377749	4.38252	1.17313e-05	0.000181628
ENSDARG00000010432	1437.46	1.65413	0.633233	2.6122	0.00899622	0.0470514
ENSDARG00000041530	1284.57	1.65353	0.479055	3.45165	0.000557173	0.00482641
ENSDARG00000007711	730.754	1.65307	0.544357	3.03674	0.00239152	0.0161258
ENSDARG00000003200	478.195	1.64875	0.593079	2.77998	0.00543625	0.0313528
ENSDARG00000098680	969.835	1.64821	0.383912	4.29319	1.76121e-05	0.000257364
ENSDARG00000071062	793.174	1.64764	0.486158	3.3891	0.000701224	0.00582124
ENSDARG00000010279	5019.7	1.64744	0.240388	6.85326	7.21837e-12	5.41273e-10
ENSDARG00000056615	737.047	1.64526	0.504919	3.25846	0.00112017	0.00860725
ENSDARG00000056218	1783.43	1.6443	0.464728	3.53819	0.000402878	0.00370224
ENSDARG00000117694	225.021	1.64303	0.614506	2.67374	0.0075011	0.0406355
ENSDARG00000077842	1011.82	1.64225	0.430267	3.81681	0.000135187	0.00148623
ENSDARG00000052739	652.661	1.64098	0.545143	3.01019	0.00261082	0.0173059
ENSDARG00000062402	412.201	1.63961	0.581224	2.82096	0.00478802	0.0282184
ENSDARG00000056892	253.661	1.63874	0.579566	2.82753	0.00469091	0.0278271
ENSDARG00000025641	1118.79	1.63777	0.356376	4.59563	4.31449e-06	7.64983e-05
ENSDARG00000056228	1257.98	1.63668	0.437317	3.74255	0.000182159	0.00190994
ENSDARG00000060498	1074.4	1.6365	0.609314	2.68581	0.0072355	0.0395009
ENSDARG00000044001	2105.09	1.63599	0.401982	4.06981	4.70509e-05	0.000601551
ENSDARG00000075346	930.097	1.63177	0.557634	2.92624	0.00343088	0.0215587
ENSDARG00000055120	17760.3	1.62956	0.166119	9.8096	1.02377e-22	4.25122e-20
ENSDARG00000027397	3180.18	1.62947	0.349257	4.66553	3.07823e-06	5.72344e-05
ENSDARG00000016457	4252.91	1.62896	0.330322	4.93143	8.1631e-07	1.79193e-05
ENSDARG00000012215	513.494	1.62773	0.545378	2.9846	0.00283952	0.0184777
ENSDARG00000030092	1148.61	1.6271	0.507643	3.20522	0.00134961	0.0100525
ENSDARG00000117427	158.43	1.62372	0.594993	2.72897	0.00635316	0.0356006
ENSDARG00000070570	636.481	1.62196	0.556175	2.91627	0.00354245	0.0221273
ENSDARG00000061081	1407.23	1.61826	0.389946	4.14997	3.32525e-05	0.000449349
ENSDARG00000045199	1073.38	1.61766	0.538556	3.00369	0.00266723	0.0175804
ENSDARG00000110040	1033.46	1.61683	0.554854	2.91397	0.00356862	0.0222682
ENSDARG00000094210	9346.75	1.6158	0.360113	4.48693	7.2256e-06	0.00012062
ENSDARG00000009215	21811.7	1.61463	0.307686	5.24764	1.5406e-07	4.07797e-06
ENSDARG00000063636	4146.94	1.61378	0.323138	4.9941	5.91096e-07	1.34036e-05
ENSDARG00000044073	2744.18	1.61018	0.425995	3.7798	0.000156954	0.00168375
ENSDARG00000029995	5903.53	1.60933	0.296939	5.41974	5.96859e-08	1.77561e-06
ENSDARG00000037879	12716.4	1.60831	0.218711	7.35359	1.92954e-13	1.84902e-11
ENSDARG00000056438	3566.34	1.60828	0.300989	5.34332	9.12574e-08	2.58006e-06
ENSDARG00000103052	1116.24	1.60779	0.49334	3.25899	0.00111809	0.00859461
ENSDARG00000052536	1718.1	1.60639	0.325221	4.93938	7.83727e-07	1.72993e-05
ENSDARG00000061414	421.631	1.60629	0.616409	2.60589	0.00916372	0.0476995
ENSDARG00000099753	498.885	1.60436	0.506045	3.17039	0.00152236	0.0111353
ENSDARG00000098834	883.08	1.60401	0.589829	2.71944	0.00653916	0.0363871
ENSDARG00000090552	18199.7	1.60098	0.289737	5.52565	3.28276e-08	1.03696e-06
ENSDARG00000098465	1907.74	1.60038	0.521003	3.07173	0.00212822	0.0145522
ENSDARG00000076609	207.614	1.59985	0.546795	2.92586	0.003435	0.021571
ENSDARG00000032496	753.946	1.59877	0.540618	2.9573	0.00310351	0.0198585
ENSDARG00000013022	1515.61	1.59873	0.616135	2.59477	0.00946533	0.0489779
ENSDARG00000110481	1352.56	1.59868	0.308948	5.17459	2.28415e-07	5.74706e-06
ENSDARG00000061764	7137.32	1.59596	0.372051	4.28963	1.78972e-05	0.000260574
ENSDARG00000037238	3017.16	1.59541	0.535028	2.98191	0.00286454	0.0185914
ENSDARG00000103038	3314.59	1.59435	0.445112	3.58191	0.00034109	0.00320991
ENSDARG00000043932	7504.97	1.59047	0.331466	4.7983	1.60019e-06	3.24136e-05
ENSDARG00000099144	3060.66	1.58826	0.393311	4.03817	5.38698e-05	0.000674032
ENSDARG00000026611	6942.14	1.58379	0.494331	3.20391	0.00135576	0.0100832
ENSDARG00000029856	858.522	1.58374	0.465422	3.40279	0.000667009	0.00559782
ENSDARG00000074060	2230.51	1.58268	0.317773	4.98054	6.34057e-07	1.42536e-05
ENSDARG00000000656	695.309	1.58225	0.610004	2.59383	0.00949126	0.0490704
ENSDARG00000097453	320.097	1.58089	0.583541	2.70914	0.00674586	0.0372461
ENSDARG00000076532	11701.6	1.57946	0.280158	5.63773	1.72308e-08	5.83096e-07
ENSDARG00000103713	1268.25	1.57896	0.435359	3.62679	0.000286965	0.00276853
ENSDARG00000040610	2099.51	1.57832	0.344301	4.58412	4.55906e-06	8.01333e-05
ENSDARG00000045414	1592.76	1.57754	0.356521	4.42481	9.65263e-06	0.000154164
ENSDARG00000093783	1720.19	1.5754	0.305885	5.1503	2.60076e-07	6.45558e-06
ENSDARG00000011510	2296.33	1.57405	0.409287	3.84584	0.000120142	0.00134607
ENSDARG00000013777	3654.9	1.5706	0.331689	4.73516	2.18879e-06	4.25371e-05
ENSDARG00000061375	3618.74	1.56907	0.413552	3.79412	0.000148167	0.00160766
ENSDARG00000102441	1301.15	1.5683	0.491426	3.19133	0.00141619	0.0104779
ENSDARG00000028816	2152.64	1.56813	0.300364	5.22075	1.78197e-07	4.64897e-06
ENSDARG00000060004	1580.15	1.56711	0.361446	4.33566	1.45321e-05	0.000218605
ENSDARG00000013144	17971.2	1.56635	0.265894	5.89087	3.84164e-09	1.51029e-07
ENSDARG00000052271	710.996	1.56318	0.595581	2.62464	0.00867414	0.0458845
ENSDARG00000038133	1082.47	1.56011	0.460182	3.39021	0.00069839	0.00580739
ENSDARG00000012219	857.277	1.5598	0.516345	3.02085	0.0025207	0.0168148
ENSDARG00000070600	1738.33	1.55944	0.494929	3.15082	0.00162811	0.0117407
ENSDARG00000045683	351.166	1.55863	0.573698	2.71682	0.0065913	0.0365751
ENSDARG00000005414	758.844	1.55465	0.488553	3.18216	0.00146182	0.0107636
ENSDARG00000060001	529.423	1.55336	0.403025	3.85425	0.000116084	0.001309
ENSDARG00000054833	6027.75	1.55321	0.264549	5.87116	4.32748e-09	1.67161e-07
ENSDARG00000076526	897.298	1.55281	0.572712	2.71133	0.00670147	0.0370729
ENSDARG00000102855	1485.62	1.55273	0.481549	3.22444	0.00126219	0.0095115
ENSDARG00000104011	5541.24	1.55229	0.425391	3.64909	0.000263172	0.00258529
ENSDARG00000042401	1887.77	1.55199	0.456754	3.39787	0.000679124	0.00568752
ENSDARG00000025301	159919	1.55009	0.294127	5.27014	1.3632e-07	3.68674e-06
ENSDARG00000013161	3295.03	1.54836	0.257799	6.00607	1.90073e-09	8.15763e-08
ENSDARG00000033307	6087.94	1.54802	0.374345	4.13527	3.54532e-05	0.000475221
ENSDARG00000092115	7213.16	1.54647	0.246646	6.27001	3.61035e-10	1.83575e-08
ENSDARG00000002165	3905.51	1.54456	0.261879	5.898	3.67935e-09	1.46381e-07
ENSDARG00000027222	1724.49	1.54443	0.425033	3.63368	0.000279412	0.00271802
ENSDARG00000009087	87355.3	1.5441	0.211152	7.31272	2.61779e-13	2.46122e-11
ENSDARG00000074656	1099.75	1.54259	0.487654	3.16328	0.00156002	0.0113732
ENSDARG00000092798	9795.82	1.5384	0.230179	6.68351	2.33278e-11	1.57084e-09
ENSDARG00000061796	1126.16	1.53804	0.374501	4.10691	4.00992e-05	0.000529661
ENSDARG00000096508	4357.82	1.53733	0.260516	5.90111	3.61068e-09	1.44225e-07
ENSDARG00000010244	1755.09	1.53643	0.430582	3.56826	0.000359356	0.00335646
ENSDARG00000068784	3133.42	1.53628	0.288836	5.31887	1.04412e-07	2.91885e-06
ENSDARG00000013575	4520.49	1.5351	0.375572	4.08736	4.36313e-05	0.000566554
ENSDARG00000019001	1544.42	1.53471	0.289252	5.30578	1.12193e-07	3.11452e-06
ENSDARG00000078026	3178.38	1.53013	0.40748	3.75511	0.000173267	0.00182921
ENSDARG00000103950	763.354	1.52917	0.445643	3.43137	0.000600545	0.00513296
ENSDARG00000054543	1612.98	1.52832	0.392593	3.89289	9.90568e-05	0.00114591
ENSDARG00000000551	3130.31	1.52631	0.306115	4.98605	6.1625e-07	1.38949e-05
ENSDARG00000013838	10696.2	1.525	0.396528	3.84589	0.000120116	0.00134607
ENSDARG00000095351	6840.9	1.52405	0.450366	3.38402	0.000714337	0.00592023
ENSDARG00000094112	3293.98	1.52247	0.26014	5.8525	4.8424e-09	1.85257e-07
ENSDARG00000086724	1709.95	1.52011	0.554637	2.74073	0.00613035	0.0345854
ENSDARG00000079402	1491.84	1.51924	0.435047	3.49212	0.000479201	0.00426311
ENSDARG00000040064	2438.47	1.51902	0.418745	3.62756	0.000286115	0.00276166
ENSDARG00000020623	774.561	1.51855	0.582721	2.60597	0.00916156	0.0476995
ENSDARG00000100002	591.525	1.51306	0.517248	2.92521	0.00344224	0.0216097
ENSDARG00000069537	991.701	1.51291	0.513909	2.94393	0.00324073	0.0205946
ENSDARG00000014058	1945.49	1.51144	0.370601	4.07836	4.53541e-05	0.000583601
ENSDARG00000017140	1437.3	1.51003	0.506305	2.98245	0.00285954	0.0185656
ENSDARG00000004169	1648.5	1.5092	0.514939	2.93084	0.00338046	0.0213091
ENSDARG00000021032	1983.17	1.50784	0.360975	4.17714	2.95204e-05	0.000406634
ENSDARG00000014875	2351.42	1.5077	0.312639	4.82249	1.41778e-06	2.9284e-05
ENSDARG00000023062	1953.2	1.50606	0.50565	2.97847	0.00289689	0.0187836
ENSDARG00000100439	1267.83	1.50585	0.488343	3.0836	0.00204516	0.0141199
ENSDARG00000042927	742.085	1.50553	0.443643	3.39356	0.000689896	0.00575356
ENSDARG00000007344	4414.96	1.50277	0.386901	3.88413	0.000102697	0.00118184
ENSDARG00000018010	2428.23	1.50182	0.408984	3.67208	0.000240587	0.0023953
ENSDARG00000039997	5006.23	1.50139	0.422562	3.55307	0.000380767	0.00352998
ENSDARG00000010155	1244.26	1.50116	0.513515	2.9233	0.00346343	0.0217222
ENSDARG00000007207	464.644	1.49944	0.545707	2.74769	0.00600164	0.0339843
ENSDARG00000063126	3387.67	1.49833	0.355778	4.21141	2.53783e-05	0.000355975
ENSDARG00000004932	371.166	1.49809	0.571265	2.62241	0.00873108	0.0460757
ENSDARG00000091592	1654.78	1.49801	0.282297	5.3065	1.11748e-07	3.11085e-06
ENSDARG00000011897	1853.08	1.49505	0.358358	4.17195	3.02004e-05	0.000415141
ENSDARG00000031587	6923.29	1.49321	0.486928	3.06658	0.00216521	0.0147798
ENSDARG00000016651	1086.14	1.49298	0.538972	2.77005	0.00560484	0.0321484
ENSDARG00000087804	2903.15	1.49151	0.567911	2.62631	0.00863161	0.0457081
ENSDARG00000004301	643.533	1.4873	0.547038	2.71883	0.00655134	0.036406
ENSDARG00000116649	3082.09	1.4851	0.32683	4.54396	5.52074e-06	9.46983e-05
ENSDARG00000069745	651.102	1.48402	0.514464	2.88459	0.00391927	0.0239997
ENSDARG00000035663	3230.11	1.48284	0.255082	5.81319	6.12933e-09	2.30509e-07
ENSDARG00000077788	696.623	1.48096	0.423751	3.49489	0.000474252	0.00422566
ENSDARG00000075883	1482.17	1.47872	0.313378	4.71865	2.37421e-06	4.56783e-05
ENSDARG00000039062	2114.89	1.47824	0.531108	2.78331	0.00538075	0.0310867
ENSDARG00000058734	1883.16	1.47715	0.371855	3.97238	7.11581e-05	0.00085855
ENSDARG00000099511	1182.61	1.47549	0.498978	2.95702	0.00310633	0.0198701
ENSDARG00000103791	10061.8	1.47215	0.277815	5.29901	1.16429e-07	3.21422e-06
ENSDARG00000014003	1091.59	1.47171	0.453525	3.24504	0.00117436	0.0089409
ENSDARG00000045676	3932.11	1.47149	0.492217	2.9895	0.00279431	0.0182487
ENSDARG00000052518	2073.67	1.47047	0.340073	4.32397	1.53245e-05	0.000228467
ENSDARG00000054533	1162.71	1.46827	0.444536	3.30294	0.000956775	0.00759173
ENSDARG00000017441	133204	1.46196	0.408561	3.57832	0.000345815	0.00324367
ENSDARG00000062872	641.79	1.46163	0.438752	3.33133	0.000864307	0.00697464
ENSDARG00000077291	38073.4	1.45838	0.344206	4.23695	2.26575e-05	0.000321659
ENSDARG00000098231	237.851	1.45818	0.46766	3.11803	0.00182066	0.0128404
ENSDARG00000057635	361.223	1.45683	0.528931	2.7543	0.00588181	0.0334292
ENSDARG00000077249	550.141	1.45528	0.471069	3.08932	0.00200618	0.0139086
ENSDARG00000058348	2347.97	1.45241	0.37136	3.91106	9.18938e-05	0.00107175
ENSDARG00000099412	8822.67	1.45063	0.331129	4.38085	1.18217e-05	0.000182518
ENSDARG00000045066	4764.72	1.44992	0.333974	4.34141	1.4157e-05	0.00021377
ENSDARG00000096655	986.867	1.44902	0.550539	2.632	0.00848848	0.0450699
ENSDARG00000058128	14753.5	1.44788	0.240262	6.02625	1.67811e-09	7.28717e-08
ENSDARG00000090912	8553.38	1.44735	0.245213	5.90243	3.58191e-09	1.43363e-07
ENSDARG00000029107	1676.95	1.44719	0.365669	3.95765	7.56921e-05	0.000905036
ENSDARG00000034541	1203.26	1.44661	0.436984	3.31043	0.000931513	0.0074337
ENSDARG00000086699	2338.97	1.44481	0.354881	4.07126	4.6759e-05	0.000598587
ENSDARG00000078014	2063.99	1.44477	0.423198	3.41393	0.000640333	0.00541818
ENSDARG00000060246	761.186	1.44368	0.454421	3.17697	0.00148823	0.0109298
ENSDARG00000045352	5598.81	1.44252	0.308645	4.67373	2.95777e-06	5.53041e-05
ENSDARG00000031745	52370.5	1.44077	0.245359	5.87211	4.3028e-09	1.66531e-07
ENSDARG00000079501	2739.61	1.44065	0.457152	3.15137	0.00162508	0.0117316
ENSDARG00000103732	2115.89	1.43857	0.346483	4.15192	3.29691e-05	0.000446427
ENSDARG00000020442	5186.95	1.4369	0.417948	3.43798	0.000586075	0.00503954
ENSDARG00000020504	2364.78	1.43447	0.302142	4.74767	2.05775e-06	4.05288e-05
ENSDARG00000070261	3588.76	1.43313	0.275691	5.19834	2.01079e-07	5.16076e-06
ENSDARG00000018980	1634.84	1.43057	0.344007	4.15855	3.20274e-05	0.000436046
ENSDARG00000010008	9281.48	1.43005	0.428226	3.33947	0.000839376	0.00681762
ENSDARG00000014259	636.037	1.42884	0.409725	3.48732	0.000487881	0.00432198
ENSDARG00000054906	1032.74	1.4282	0.529494	2.69729	0.00699053	0.0383738
ENSDARG00000018976	3083.94	1.42781	0.182256	7.83409	4.72242e-15	5.77468e-13
ENSDARG00000086996	869.036	1.42518	0.473183	3.01189	0.00259626	0.0172266
ENSDARG00000021987	4501.78	1.42407	0.357666	3.98156	6.84631e-05	0.000831063
ENSDARG00000094809	1507.68	1.42393	0.317193	4.48917	7.15018e-06	0.000119461
ENSDARG00000011727	1149.67	1.42312	0.458698	3.10252	0.00191881	0.0133971
ENSDARG00000014474	905.658	1.42193	0.413239	3.44094	0.000579705	0.00499554
ENSDARG00000009534	13616.2	1.42184	0.297983	4.77156	1.82803e-06	3.65459e-05
ENSDARG00000100371	37623.5	1.42133	0.203948	6.96908	3.19028e-12	2.52336e-10
ENSDARG00000045175	820.296	1.41912	0.472054	3.00627	0.00264478	0.0174787
ENSDARG00000030012	1210.73	1.41806	0.444095	3.19315	0.00140729	0.0104275
ENSDARG00000036811	3803.34	1.41565	0.256124	5.52719	3.25392e-08	1.03111e-06
ENSDARG00000035890	1526.84	1.41501	0.389716	3.63088	0.000282456	0.00273429
ENSDARG00000014196	23506.9	1.41392	0.487363	2.90117	0.00371772	0.0229844
ENSDARG00000091579	4587.67	1.41125	0.417177	3.38286	0.000717344	0.00593282
ENSDARG00000054155	7407.14	1.41034	0.37566	3.75431	0.000173822	0.0018341
ENSDARG00000053468	8004.97	1.4094	0.265938	5.29975	1.1596e-07	3.21017e-06
ENSDARG00000069342	3294.16	1.40795	0.253732	5.54896	2.87382e-08	9.19438e-07
ENSDARG00000045437	1095.69	1.40658	0.489482	2.87361	0.00405809	0.0247282
ENSDARG00000018688	1574.19	1.40638	0.289086	4.86491	1.14508e-06	2.40757e-05
ENSDARG00000031658	1539.23	1.40534	0.51386	2.73487	0.00624048	0.0351173
ENSDARG00000078523	2692.44	1.40534	0.420866	3.33916	0.000840332	0.00681783
ENSDARG00000038010	1385.29	1.40513	0.437069	3.21489	0.00130494	0.00978927
ENSDARG00000110361	898.191	1.40507	0.472625	2.9729	0.00294997	0.0190476
ENSDARG00000005162	8473.85	1.40477	0.371438	3.78197	0.000155593	0.00167455
ENSDARG00000024561	2498.45	1.40363	0.432521	3.24524	0.00117353	0.008938
ENSDARG00000096046	305.695	1.40359	0.52414	2.67788	0.00740888	0.040282
ENSDARG00000045011	922.892	1.40291	0.493146	2.84481	0.00444374	0.0266557
ENSDARG00000052701	693.819	1.39684	0.494607	2.82415	0.00474068	0.0280223
ENSDARG00000117324	3201.01	1.39649	0.323333	4.31905	1.56703e-05	0.000232575
ENSDARG00000037291	873.35	1.3957	0.408831	3.41388	0.000640439	0.00541818
ENSDARG00000071426	757.923	1.39463	0.480317	2.90355	0.00368954	0.0228243
ENSDARG00000097102	5541.18	1.39239	0.249692	5.57644	2.45494e-08	7.96937e-07
ENSDARG00000038446	1428.1	1.39205	0.514107	2.70769	0.00677525	0.0373566
ENSDARG00000014329	6194.14	1.39117	0.285846	4.86685	1.13394e-06	2.38665e-05
ENSDARG00000010752	1480.91	1.38999	0.400643	3.46939	0.000521644	0.00457029
ENSDARG00000103647	1907.29	1.38945	0.343072	4.05003	5.12115e-05	0.000647682
ENSDARG00000062552	684.021	1.3876	0.49506	2.8029	0.00506455	0.0295511
ENSDARG00000039265	1269.95	1.38577	0.343711	4.03177	5.53574e-05	0.000691343
ENSDARG00000040492	1052.92	1.38389	0.444523	3.1132	0.00185071	0.0130163
ENSDARG00000068262	7330.82	1.37945	0.24259	5.68635	1.29783e-08	4.49103e-07
ENSDARG00000053500	621.171	1.37645	0.369809	3.72205	0.000197614	0.00204085
ENSDARG00000054063	5088.06	1.37489	0.25696	5.35061	8.76569e-08	2.49597e-06
ENSDARG00000018693	38703.1	1.37235	0.29863	4.59547	4.31771e-06	7.64983e-05
ENSDARG00000068177	2660.94	1.37186	0.333505	4.11345	3.89783e-05	0.00051691
ENSDARG00000003235	1604.89	1.37107	0.360775	3.80034	0.000144499	0.00157471
ENSDARG00000012066	43699.2	1.36665	0.249706	5.47304	4.42372e-08	1.35652e-06
ENSDARG00000051814	5105.9	1.36629	0.241036	5.66841	1.44133e-08	4.95319e-07
ENSDARG00000020850	79086.9	1.36417	0.236264	5.7739	7.74589e-09	2.85381e-07
ENSDARG00000022712	2709.55	1.36041	0.304441	4.46854	7.87568e-06	0.000129949
ENSDARG00000055647	765.635	1.35947	0.348116	3.90523	9.41353e-05	0.00109654
ENSDARG00000007603	1857.41	1.35917	0.428552	3.17155	0.0015163	0.0110991
ENSDARG00000005915	245.066	1.35891	0.440063	3.08799	0.00201517	0.0139612
ENSDARG00000070416	1541.03	1.35754	0.40335	3.36567	0.00076357	0.00627866
ENSDARG00000002659	7939.02	1.35641	0.212902	6.37105	1.87743e-10	1.01964e-08
ENSDARG00000016429	981.333	1.35529	0.331493	4.08844	4.34276e-05	0.000565751
ENSDARG00000102377	1460.06	1.35437	0.378393	3.57927	0.000344557	0.00323444
ENSDARG00000089043	4453.25	1.35239	0.269417	5.01969	5.17553e-07	1.18707e-05
ENSDARG00000063663	425.42	1.35195	0.43722	3.09215	0.00198713	0.0137957
ENSDARG00000024209	1583.42	1.3508	0.408347	3.30798	0.000939711	0.00749213
ENSDARG00000096457	1425.13	1.35079	0.430696	3.13629	0.00171102	0.0122236
ENSDARG00000017905	1033.93	1.35	0.408556	3.30433	0.000952053	0.00756029
ENSDARG00000076799	5132.79	1.34879	0.266126	5.06824	4.01504e-07	9.39294e-06
ENSDARG00000003931	4480.2	1.34784	0.207774	6.48705	8.75322e-11	5.19253e-09
ENSDARG00000102249	7751.63	1.34562	0.207016	6.50006	8.02879e-11	4.8057e-09
ENSDARG00000035715	46843.7	1.34518	0.195938	6.86533	6.63382e-12	5.00853e-10
ENSDARG00000069302	2779.93	1.34512	0.384133	3.50171	0.000462289	0.00413756
ENSDARG00000100691	1663.57	1.34506	0.427182	3.14868	0.0016401	0.0118144
ENSDARG00000003046	551.345	1.34494	0.492876	2.72876	0.00635735	0.035614
ENSDARG00000005023	1796.56	1.34381	0.476029	2.82296	0.00475827	0.0281079
ENSDARG00000067545	2333.55	1.34205	0.259615	5.1694	2.34852e-07	5.87335e-06
ENSDARG00000055837	2532.84	1.34078	0.312808	4.28628	1.8169e-05	0.000264146
ENSDARG00000111939	3125.39	1.34022	0.272122	4.92508	8.43279e-07	1.83697e-05
ENSDARG00000027590	8639.88	1.33927	0.26333	5.0859	3.65888e-07	8.67168e-06
ENSDARG00000103720	9401.02	1.33827	0.429065	3.11903	0.00181447	0.0128067
ENSDARG00000028306	14981.5	1.33756	0.326998	4.09042	4.30598e-05	0.000562061
ENSDARG00000059337	3404.03	1.33747	0.392637	3.40637	0.000658332	0.005539
ENSDARG00000027750	5430.86	1.33613	0.393708	3.39369	0.000689569	0.00575324
ENSDARG00000009001	8186.37	1.33483	0.32659	4.08717	4.36659e-05	0.000566633
ENSDARG00000040815	3448.8	1.33162	0.351223	3.79136	0.000149823	0.00162386
ENSDARG00000005456	1953.51	1.32858	0.394125	3.37097	0.00074903	0.0061795
ENSDARG00000104901	5716.76	1.32818	0.285143	4.65794	3.19382e-06	5.89984e-05
ENSDARG00000036875	3151.09	1.32469	0.417182	3.17532	0.00149673	0.0109801
ENSDARG00000006314	1755.03	1.32218	0.363074	3.64164	0.000270903	0.00265208
ENSDARG00000032849	3447.41	1.32197	0.245831	5.37757	7.54987e-08	2.20006e-06
ENSDARG00000040912	1256.66	1.32109	0.272044	4.85614	1.19696e-06	2.50082e-05
ENSDARG00000075249	7339.83	1.3209	0.295575	4.46892	7.86141e-06	0.000129821
ENSDARG00000054610	3861.79	1.31952	0.350499	3.76469	0.000166754	0.00177077
ENSDARG00000039378	2232.78	1.31915	0.439487	3.00157	0.00268595	0.0176746
ENSDARG00000098438	507.806	1.31879	0.401752	3.2826	0.00102856	0.00804919
ENSDARG00000068457	54629.8	1.31465	0.497361	2.64326	0.00821115	0.0438427
ENSDARG00000068401	7853.79	1.31385	0.394099	3.33381	0.000856665	0.00692419
ENSDARG00000003144	1217.04	1.30769	0.436944	2.9928	0.00276427	0.0180885
ENSDARG00000069295	1855.17	1.30761	0.306112	4.27165	1.94028e-05	0.0002799
ENSDARG00000038954	6230.3	1.30662	0.286439	4.5616	5.07656e-06	8.82949e-05
ENSDARG00000059354	2202.66	1.30355	0.205788	6.33443	2.38215e-10	1.26955e-08
ENSDARG00000036299	6559.89	1.30341	0.239835	5.43461	5.49175e-08	1.64604e-06
ENSDARG00000076135	816.815	1.30188	0.316573	4.11242	3.9154e-05	0.00051855
ENSDARG00000070929	412.916	1.30065	0.488754	2.66116	0.00778722	0.0419613
ENSDARG00000036386	1809.39	1.30051	0.31918	4.07453	4.61072e-05	0.000592145
ENSDARG00000057239	2660.21	1.30007	0.324709	4.00378	6.23381e-05	0.000766043
ENSDARG00000021864	23830.3	1.29899	0.351453	3.69607	0.000218966	0.00222675
ENSDARG00000045391	2891.31	1.29747	0.362449	3.57972	0.000343959	0.00323234
ENSDARG00000088663	966.074	1.29649	0.340995	3.80209	0.000143483	0.00156621
ENSDARG00000103919	847.607	1.29539	0.4741	2.73231	0.00628923	0.0353417
ENSDARG00000055124	2756.96	1.29494	0.260918	4.96303	6.94033e-07	1.55084e-05
ENSDARG00000071555	436.753	1.29456	0.447357	2.89379	0.00380624	0.0234441
ENSDARG00000026024	1296.22	1.29298	0.352831	3.66458	0.000247747	0.00246044
ENSDARG00000069433	1180.22	1.29225	0.404758	3.19264	0.00140977	0.0104382
ENSDARG00000093671	520.311	1.29088	0.495885	2.60319	0.00923614	0.0480164
ENSDARG00000100513	7228.36	1.29064	0.349713	3.69058	0.000223739	0.00225915
ENSDARG00000101675	1307.81	1.29054	0.39868	3.23702	0.00120784	0.00916083
ENSDARG00000020187	8833.52	1.28822	0.191742	6.71851	1.83593e-11	1.25752e-09
ENSDARG00000035603	2889.77	1.28727	0.386757	3.32836	0.000873601	0.00703824
ENSDARG00000030881	523.969	1.28432	0.441567	2.90856	0.00363098	0.0225758
ENSDARG00000116871	7505.83	1.28313	0.35873	3.57688	0.000347718	0.00325692
ENSDARG00000088347	542.921	1.28265	0.394829	3.24861	0.0011597	0.00885302
ENSDARG00000088877	980.625	1.28184	0.295656	4.33557	1.45383e-05	0.000218605
ENSDARG00000007250	1027.52	1.28129	0.339696	3.77188	0.000162024	0.00173255
ENSDARG00000019362	2744.07	1.27642	0.238049	5.36201	8.23007e-08	2.37055e-06
ENSDARG00000052948	2220.55	1.27558	0.436114	2.92488	0.0034459	0.0216259
ENSDARG00000017004	1056.42	1.27252	0.426213	2.98564	0.00282988	0.018427
ENSDARG00000005612	2483.44	1.26876	0.269057	4.71557	2.4103e-06	4.6328e-05
ENSDARG00000103979	6673.6	1.26619	0.250574	5.05314	4.34594e-07	1.01314e-05
ENSDARG00000041619	16163.8	1.26606	0.336756	3.75957	0.000170206	0.00179976
ENSDARG00000094673	6049.71	1.26268	0.324385	3.89252	9.92075e-05	0.00114699
ENSDARG00000043304	1197.69	1.26229	0.379366	3.32735	0.000876748	0.00705789
ENSDARG00000036074	5726.25	1.26108	0.213857	5.89682	3.70565e-09	1.46992e-07
ENSDARG00000098114	3450.97	1.25976	0.329406	3.82434	0.000131124	0.00145037
ENSDARG00000099664	7056.18	1.25874	0.193482	6.50572	7.73221e-11	4.65615e-09
ENSDARG00000010710	3883.66	1.2574	0.267217	4.70555	2.53181e-06	4.843e-05
ENSDARG00000077950	1856.53	1.25626	0.366447	3.42822	0.000607543	0.0051861
ENSDARG00000069980	2815.81	1.25199	0.363363	3.44555	0.000569905	0.00492173
ENSDARG00000069143	598.274	1.25067	0.460177	2.71781	0.00657159	0.0364759
ENSDARG00000103415	1324.2	1.24842	0.457037	2.73156	0.00630347	0.0354117
ENSDARG00000037059	4477.1	1.2476	0.343476	3.63229	0.00028092	0.00272513
ENSDARG00000070913	3908.06	1.24725	0.433721	2.87569	0.00403146	0.0246035
ENSDARG00000099124	813.258	1.24724	0.440544	2.83113	0.00463835	0.027581
ENSDARG00000039871	794.736	1.24527	0.451168	2.76009	0.00577849	0.0329265
ENSDARG00000076120	4492.2	1.24523	0.43678	2.85092	0.00435928	0.0262347
ENSDARG00000075748	1942.77	1.24511	0.43841	2.84006	0.00451057	0.0269903
ENSDARG00000056532	7776.08	1.24386	0.238201	5.22189	1.77109e-07	4.63273e-06
ENSDARG00000014690	26087	1.24177	0.329136	3.7728	0.000161424	0.00172798
ENSDARG00000027612	515.343	1.24002	0.476565	2.60199	0.00926846	0.0481467
ENSDARG00000034409	4590.63	1.23852	0.298392	4.15066	3.31516e-05	0.000448594
ENSDARG00000057121	5144.54	1.23796	0.240883	5.13927	2.75809e-07	6.80375e-06
ENSDARG00000071031	8838.26	1.23704	0.364012	3.39836	0.000677923	0.00567985
ENSDARG00000039850	1770.45	1.23629	0.357244	3.46064	0.000538893	0.00469664
ENSDARG00000103167	1546.68	1.23601	0.437494	2.82521	0.00472498	0.0279544
ENSDARG00000057598	87057.7	1.23325	0.181173	6.80705	9.96225e-12	7.17147e-10
ENSDARG00000044345	2922.27	1.2318	0.331486	3.71599	0.00020241	0.0020839
ENSDARG00000025859	2188.78	1.23138	0.344759	3.57172	0.000354644	0.00331711
ENSDARG00000042272	1743.67	1.23111	0.246332	4.99777	5.79965e-07	1.31661e-05
ENSDARG00000002613	809.689	1.23046	0.428984	2.86832	0.00412659	0.0250613
ENSDARG00000013472	1095.46	1.22745	0.37138	3.30511	0.000949383	0.0075481
ENSDARG00000020759	1357.2	1.22709	0.468919	2.61684	0.00887478	0.0466487
ENSDARG00000037528	800.364	1.22632	0.413994	2.96218	0.00305466	0.0195962
ENSDARG00000104353	3809.4	1.22492	0.331579	3.6942	0.000220578	0.00223749
ENSDARG00000006818	1193.9	1.22434	0.420033	2.91487	0.00355834	0.0222126
ENSDARG00000009313	2122.11	1.22331	0.244638	5.00047	5.71904e-07	1.29979e-05
ENSDARG00000009418	1283.78	1.22326	0.40766	3.00067	0.00269383	0.0177062
ENSDARG00000044874	1131.27	1.22301	0.415089	2.94637	0.00321527	0.0204619
ENSDARG00000045486	1459.48	1.22011	0.356197	3.42537	0.000613966	0.00523197
ENSDARG00000041065	4508.44	1.2185	0.35733	3.41003	0.000649567	0.00547913
ENSDARG00000010160	9046.44	1.21784	0.383827	3.17288	0.00150935	0.0110523
ENSDARG00000001889	23759.4	1.21566	0.216447	5.61646	1.94908e-08	6.52926e-07
ENSDARG00000053990	7971.35	1.21504	0.231732	5.24331	1.57721e-07	4.16384e-06
ENSDARG00000069823	12850.8	1.2142	0.32346	3.75379	0.000174179	0.0018369
ENSDARG00000054942	24481.2	1.21225	0.217759	5.56695	2.59244e-08	8.36124e-07
ENSDARG00000023472	9260.85	1.21091	0.298703	4.05389	5.03722e-05	0.000637878
ENSDARG00000069846	6373.2	1.21043	0.235731	5.13478	2.82479e-07	6.90842e-06
ENSDARG00000013711	1795.94	1.20632	0.193443	6.23607	4.48706e-10	2.23365e-08
ENSDARG00000038288	1140.92	1.20514	0.382143	3.15362	0.00161256	0.0116613
ENSDARG00000095464	757.357	1.2044	0.42903	2.80727	0.00499636	0.0292474
ENSDARG00000035622	36775.5	1.20376	0.184418	6.52738	6.69298e-11	4.09216e-09
ENSDARG00000014180	3860.37	1.20332	0.361763	3.32626	0.000880188	0.00707701
ENSDARG00000006786	977.07	1.20304	0.416389	2.88922	0.00386193	0.0237068
ENSDARG00000056600	2581.29	1.20192	0.424999	2.82806	0.0046831	0.0277974
ENSDARG00000003599	49731	1.20098	0.221407	5.42433	5.81718e-08	1.73315e-06
ENSDARG00000070094	1787.96	1.20097	0.338178	3.5513	0.000383327	0.00354711
ENSDARG00000091161	1928.41	1.20017	0.350139	3.42768	0.000608762	0.00519428
ENSDARG00000031968	1251.51	1.19995	0.412224	2.91091	0.00360382	0.0224403
ENSDARG00000087443	14130	1.19981	0.243467	4.928	8.30757e-07	1.81564e-05
ENSDARG00000039757	2587.55	1.19757	0.404562	2.96016	0.0030748	0.0197064
ENSDARG00000053457	9509.86	1.19652	0.366483	3.26488	0.00109509	0.00845695
ENSDARG00000010792	1789.65	1.19508	0.364194	3.28145	0.00103276	0.00807573
ENSDARG00000054937	946.577	1.19498	0.296996	4.02356	5.73248e-05	0.000712787
ENSDARG00000035136	11367.7	1.19318	0.203707	5.85734	4.70343e-09	1.80982e-07
ENSDARG00000005230	4094.84	1.18917	0.339784	3.49978	0.000465644	0.0041618
ENSDARG00000060457	10195.1	1.18815	0.447624	2.65435	0.00794618	0.0426564
ENSDARG00000055770	1062.29	1.18797	0.36312	3.27155	0.0010696	0.00829877
ENSDARG00000063572	5587.78	1.18728	0.35442	3.34994	0.000808298	0.00660518
ENSDARG00000068434	1636.29	1.1871	0.239672	4.95303	7.30656e-07	1.62176e-05
ENSDARG00000053463	789.003	1.18628	0.421739	2.81283	0.00491072	0.0288356
ENSDARG00000042667	3573.35	1.18419	0.406196	2.9153	0.00355342	0.0221888
ENSDARG00000104693	4569.69	1.18274	0.292968	4.0371	5.41168e-05	0.000676698
ENSDARG00000051853	1919.67	1.18233	0.212731	5.55787	2.73083e-08	8.77919e-07
ENSDARG00000006603	2006.44	1.18166	0.418447	2.82392	0.00474406	0.028034
ENSDARG00000032606	3425.1	1.18125	0.228572	5.16797	2.36647e-07	5.91083e-06
ENSDARG00000076804	4774.07	1.18083	0.289871	4.07365	4.62827e-05	0.000593252
ENSDARG00000009285	17008.5	1.18039	0.327168	3.6079	0.000308682	0.00293919
ENSDARG00000017121	3445.46	1.17861	0.211331	5.57711	2.44554e-08	7.95178e-07
ENSDARG00000008153	6424.45	1.17715	0.30839	3.81707	0.000135044	0.00148549
ENSDARG00000036298	8205.33	1.1745	0.323547	3.63007	0.000283343	0.00274155
ENSDARG00000051975	5311.93	1.17336	0.304993	3.84716	0.000119497	0.00134036
ENSDARG00000045155	1097.55	1.17211	0.296163	3.95765	7.56893e-05	0.000905036
ENSDARG00000040764	4476.43	1.17031	0.33526	3.49077	0.000481629	0.00427991
ENSDARG00000101766	21073.2	1.16902	0.142407	8.20904	2.22973e-16	3.55543e-14
ENSDARG00000099236	4846.6	1.16885	0.387126	3.01929	0.00253367	0.0168741
ENSDARG00000040158	12178	1.16842	0.211885	5.51442	3.49927e-08	1.09666e-06
ENSDARG00000100515	4361.39	1.16657	0.434339	2.68586	0.00723426	0.0395009
ENSDARG00000035598	7249.49	1.16516	0.253383	4.59841	4.25735e-06	7.57196e-05
ENSDARG00000019137	3076.64	1.16506	0.298931	3.89743	9.72205e-05	0.00112794
ENSDARG00000005754	5001.6	1.16435	0.264098	4.4088	1.03943e-05	0.000164821
ENSDARG00000044760	2241.68	1.16305	0.44748	2.59911	0.00934664	0.0484896
ENSDARG00000101624	1102.59	1.16277	0.35288	3.29509	0.000983905	0.00777204
ENSDARG00000006691	9617.79	1.16255	0.338288	3.43657	0.000589128	0.00505973
ENSDARG00000017658	2962.78	1.16141	0.404798	2.86912	0.00411618	0.0250133
ENSDARG00000098443	869.165	1.16103	0.427035	2.71881	0.00655168	0.036406
ENSDARG00000007362	3324.59	1.16062	0.407261	2.84981	0.00437459	0.0263109
ENSDARG00000014348	1238.33	1.1587	0.434674	2.66569	0.00768315	0.0415015
ENSDARG00000029660	806.185	1.15404	0.369874	3.12008	0.00180802	0.0127838
ENSDARG00000052429	1971.01	1.15265	0.350542	3.28818	0.00100839	0.00794123
ENSDARG00000101584	8153.01	1.15244	0.218209	5.28134	1.28244e-07	3.49681e-06
ENSDARG00000055731	1952.31	1.15132	0.397224	2.89843	0.00375041	0.0231649
ENSDARG00000079605	1005.6	1.14962	0.41941	2.74105	0.00612439	0.0345615
ENSDARG00000058454	9885.72	1.1489	0.217762	5.27595	1.32068e-07	3.58146e-06
ENSDARG00000041113	1125.31	1.14822	0.42498	2.70183	0.00689585	0.0379377
ENSDARG00000112032	2848.1	1.14758	0.269269	4.26184	2.0275e-05	0.000291785
ENSDARG00000077037	1815.8	1.14727	0.319016	3.59628	0.000322806	0.00306098
ENSDARG00000052928	7265.67	1.14493	0.341041	3.35717	0.000787456	0.00645377
ENSDARG00000004692	2330.13	1.14377	0.326215	3.5062	0.000454561	0.00409044
ENSDARG00000033738	10116.4	1.14329	0.192238	5.94727	2.7265e-09	1.13218e-07
ENSDARG00000019081	1020.64	1.14329	0.403617	2.8326	0.00461712	0.0274712
ENSDARG00000007275	74210.5	1.14047	0.28177	4.04752	5.1764e-05	0.00065384
ENSDARG00000036335	1376.4	1.13989	0.344573	3.30811	0.000939266	0.00749158
ENSDARG00000076144	2586.71	1.13864	0.321984	3.53632	0.000405743	0.00372281
ENSDARG00000025375	6153.79	1.13822	0.260133	4.37553	1.21138e-05	0.00018645
ENSDARG00000002021	6899.69	1.13713	0.251424	4.52275	6.10405e-06	0.000103369
ENSDARG00000002937	1186.19	1.13457	0.258036	4.39696	1.09777e-05	0.000172289
ENSDARG00000102320	4523.16	1.13307	0.282458	4.01147	6.03414e-05	0.000744535
ENSDARG00000007347	11898.4	1.13116	0.200249	5.64875	1.61623e-08	5.48801e-07
ENSDARG00000037555	1021.63	1.13066	0.307651	3.67513	0.000237726	0.00237274
ENSDARG00000053542	5220.42	1.13037	0.28179	4.01138	6.03637e-05	0.000744535
ENSDARG00000055996	11095.6	1.12956	0.319425	3.53624	0.000405863	0.00372281
ENSDARG00000078790	337.334	1.1293	0.424137	2.66258	0.00775441	0.0418184
ENSDARG00000094695	2111.47	1.1292	0.388648	2.90546	0.00366713	0.022735
ENSDARG00000071863	2393.09	1.12888	0.259965	4.34243	1.40917e-05	0.000213108
ENSDARG00000006395	1781.42	1.12778	0.34068	3.3104	0.000931637	0.0074337
ENSDARG00000039208	1261.07	1.12691	0.25593	4.40321	1.06662e-05	0.000168329
ENSDARG00000041586	854.821	1.12685	0.40092	2.81065	0.00494417	0.0290015
ENSDARG00000036629	12726.6	1.12514	0.384392	2.92706	0.00342184	0.0215155
ENSDARG00000019845	1370.6	1.12228	0.372233	3.015	0.00256983	0.0170796
ENSDARG00000008292	8619.11	1.12144	0.219585	5.10709	3.27157e-07	7.8282e-06
ENSDARG00000034291	7415.08	1.12082	0.407743	2.74885	0.0059805	0.0338742
ENSDARG00000032575	9378.97	1.12046	0.37034	3.0255	0.00248223	0.0166249
ENSDARG00000098999	1428.92	1.11685	0.384434	2.90519	0.00367025	0.0227394
ENSDARG00000008551	2019.88	1.11532	0.328778	3.39231	0.000693056	0.00577508
ENSDARG00000043795	14254.4	1.1144	0.234455	4.75315	2.00272e-06	3.96014e-05
ENSDARG00000030887	898.025	1.11414	0.272568	4.08757	4.35917e-05	0.00056651
ENSDARG00000089190	520.181	1.11371	0.393763	2.82839	0.00467833	0.0277773
ENSDARG00000041232	5144.94	1.11163	0.315647	3.52175	0.000428712	0.00389831
ENSDARG00000018643	1813.2	1.11156	0.242497	4.5838	4.56603e-06	8.01851e-05
ENSDARG00000057255	6214.33	1.10796	0.279363	3.96603	7.30799e-05	0.000878016
ENSDARG00000029058	6688.14	1.10779	0.360688	3.07134	0.00213101	0.0145663
ENSDARG00000086332	3224.81	1.10713	0.240554	4.60243	4.17599e-06	7.45173e-05
ENSDARG00000055283	9281.66	1.10654	0.240638	4.59835	4.25856e-06	7.57196e-05
ENSDARG00000017422	1713.6	1.10478	0.336466	3.28349	0.00102531	0.00803023
ENSDARG00000043130	1487.97	1.10427	0.419984	2.62931	0.00855573	0.0453851
ENSDARG00000015343	6261.91	1.10367	0.292662	3.77113	0.00016251	0.00173454
ENSDARG00000019230	18761.9	1.10294	0.296857	3.71539	0.000202888	0.00208667
ENSDARG00000099741	1363.55	1.10107	0.370966	2.9681	0.00299644	0.0192661
ENSDARG00000042187	2611.24	1.10052	0.260274	4.22831	2.35457e-05	0.000333555
ENSDARG00000061774	2910.09	1.10032	0.343055	3.20742	0.00133934	0.00999462
ENSDARG00000075178	1867.85	1.09976	0.382422	2.87578	0.00403029	0.0246035
ENSDARG00000035692	13811.9	1.09718	0.342875	3.19995	0.00137451	0.0102074
ENSDARG00000059654	10705.9	1.09654	0.253438	4.32666	1.51386e-05	0.000226193
ENSDARG00000077226	7667.52	1.09576	0.254578	4.30424	1.67557e-05	0.000246294
ENSDARG00000019444	8024.35	1.09538	0.26556	4.12479	3.71072e-05	0.000496389
ENSDARG00000063187	1154.5	1.0943	0.261387	4.18653	2.8325e-05	0.000392488
ENSDARG00000042566	10056.3	1.09402	0.367521	2.97676	0.00291317	0.0188646
ENSDARG00000041505	8383.15	1.09352	0.297097	3.68068	0.000232609	0.00233101
ENSDARG00000099510	8930.61	1.09147	0.283496	3.85004	0.000118099	0.00132841
ENSDARG00000040087	1269.73	1.09136	0.417688	2.61286	0.00897889	0.0469977
ENSDARG00000011405	11202.1	1.09035	0.335759	3.24742	0.00116458	0.00888137
ENSDARG00000100128	3927.87	1.09019	0.335744	3.24709	0.00116591	0.00888677
ENSDARG00000069752	9730.3	1.09006	0.28079	3.88212	0.000103552	0.00118962
ENSDARG00000038980	3788.04	1.08931	0.247581	4.39981	1.08344e-05	0.000170578
ENSDARG00000099642	1961.93	1.08927	0.329988	3.30095	0.000963591	0.00763063
ENSDARG00000032324	3147.74	1.08855	0.383253	2.8403	0.00450718	0.0269809
ENSDARG00000060751	1342.27	1.08822	0.323175	3.36727	0.000759168	0.00624762
ENSDARG00000032114	1923.08	1.08782	0.273633	3.97548	7.02364e-05	0.000848776
ENSDARG00000016855	2272.45	1.08582	0.245455	4.42369	9.70273e-06	0.000154719
ENSDARG00000056119	15814.8	1.08316	0.315253	3.43585	0.000590706	0.00506843
ENSDARG00000069425	2108.73	1.08102	0.349264	3.09513	0.00196727	0.0136721
ENSDARG00000063292	1308.96	1.08014	0.351969	3.06886	0.00214879	0.0146778
ENSDARG00000067797	3300.68	1.08006	0.260247	4.15014	3.32268e-05	0.000449305
ENSDARG00000021838	5456.96	1.07926	0.336208	3.21011	0.00132685	0.00992373
ENSDARG00000056619	3594.53	1.07914	0.400638	2.69355	0.00706951	0.0387433
ENSDARG00000018491	6012.33	1.07663	0.292395	3.68211	0.000231315	0.00232505
ENSDARG00000015128	7572.65	1.07581	0.394648	2.72599	0.00641099	0.0358287
ENSDARG00000028327	11065.7	1.07371	0.23537	4.56179	5.07197e-06	8.82921e-05
ENSDARG00000027182	1485.55	1.07177	0.380955	2.81338	0.00490243	0.0287991
ENSDARG00000025073	22036.5	1.0705	0.344691	3.10568	0.00189843	0.013291
ENSDARG00000074849	17123.6	1.06991	0.234874	4.55524	5.2327e-06	9.05367e-05
ENSDARG00000077409	641.734	1.06844	0.332605	3.21234	0.00131658	0.00986918
ENSDARG00000051746	3171.04	1.06676	0.344091	3.10023	0.00193369	0.0134811
ENSDARG00000042751	2362.75	1.06651	0.212406	5.02108	5.13805e-07	1.18258e-05
ENSDARG00000006672	3290.96	1.06649	0.255291	4.17755	2.94662e-05	0.000406284
ENSDARG00000011648	1306.34	1.06587	0.337207	3.16088	0.00157294	0.0114381
ENSDARG00000070828	2408.39	1.06415	0.360486	2.95198	0.00315744	0.0201518
ENSDARG00000014463	2308.15	1.06259	0.229472	4.63059	3.64627e-06	6.62511e-05
ENSDARG00000037071	5843.08	1.06137	0.369512	2.87237	0.00407411	0.0248065
ENSDARG00000062711	1343.29	1.06126	0.410053	2.5881	0.00965071	0.0497821
ENSDARG00000033567	1730.72	1.0598	0.379058	2.79589	0.00517577	0.0300768
ENSDARG00000033604	5201.57	1.05865	0.22956	4.61165	3.9948e-06	7.16085e-05
ENSDARG00000030602	6308.12	1.0585	0.362223	2.92225	0.00347514	0.0217751
ENSDARG00000034427	8000.49	1.05757	0.264332	4.00093	6.30943e-05	0.00077424
ENSDARG00000059933	1192.56	1.05663	0.338363	3.12276	0.00179162	0.0126993
ENSDARG00000029865	4687.83	1.05621	0.196575	5.37308	7.74017e-08	2.24894e-06
ENSDARG00000057556	9023.94	1.0551	0.389393	2.7096	0.00673649	0.0372047
ENSDARG00000008936	3233.05	1.05462	0.30854	3.41809	0.000630625	0.00535105
ENSDARG00000029533	17705	1.0543	0.351157	3.00236	0.00267897	0.0176403
ENSDARG00000043531	14501.6	1.05362	0.275902	3.81882	0.000134093	0.00147828
ENSDARG00000015224	3572.77	1.05259	0.287429	3.66208	0.000250175	0.00248084
ENSDARG00000041182	20736.9	1.05085	0.293567	3.57959	0.000344133	0.00323245
ENSDARG00000018179	2682.2	1.05069	0.339256	3.09705	0.00195455	0.013598
ENSDARG00000076283	1523.09	1.05053	0.279705	3.75584	0.000172762	0.00182485
ENSDARG00000095556	13070.1	1.04924	0.254408	4.12424	3.71968e-05	0.000497255
ENSDARG00000044299	1598.46	1.0482	0.352596	2.97281	0.00295086	0.0190476
ENSDARG00000059231	3601.41	1.04768	0.38302	2.73532	0.00623188	0.0350788
ENSDARG00000115712	1506.48	1.04705	0.26373	3.97015	7.18278e-05	0.000865058
ENSDARG00000060238	3080.81	1.0464	0.391259	2.67444	0.00748552	0.040605
ENSDARG00000014522	3337.61	1.0461	0.285907	3.65889	0.000253314	0.00250573
ENSDARG00000040396	1325.12	1.04601	0.373396	2.80135	0.00508892	0.0296499
ENSDARG00000091111	2097.03	1.04295	0.398724	2.61573	0.00890373	0.0467314
ENSDARG00000008765	1459.56	1.04144	0.393717	2.64514	0.00816561	0.0436346
ENSDARG00000013938	11297.3	1.04127	0.223245	4.66423	3.09774e-06	5.75434e-05
ENSDARG00000095908	4780.54	1.04075	0.285764	3.64199	0.000270542	0.00265115
ENSDARG00000042840	6411.53	1.04064	0.153447	6.78176	1.18724e-11	8.36186e-10
ENSDARG00000103735	21628.1	1.03951	0.285932	3.6355	0.000277446	0.00270216
ENSDARG00000002591	1893.66	1.0386	0.395285	2.62746	0.00860253	0.045579
ENSDARG00000076811	2894.23	1.03572	0.362319	2.85857	0.00425549	0.0257343
ENSDARG00000100453	968.291	1.03545	0.387179	2.67435	0.00748747	0.040605
ENSDARG00000051875	6046.85	1.03497	0.365022	2.83537	0.00457729	0.0273239
ENSDARG00000030177	2489.1	1.03435	0.33567	3.08146	0.0020599	0.0142013
ENSDARG00000009136	1752.93	1.03409	0.32049	3.22659	0.00125277	0.00945122
ENSDARG00000016154	6422.74	1.03317	0.2226	4.64138	3.46088e-06	6.33446e-05
ENSDARG00000104672	3993.81	1.03275	0.276938	3.72915	0.000192127	0.00199178
ENSDARG00000023188	6611.01	1.03232	0.325767	3.16888	0.00153026	0.011184
ENSDARG00000002002	1362.03	1.03219	0.395957	2.60683	0.00913848	0.0476453
ENSDARG00000021442	3996.22	1.02904	0.278605	3.69354	0.000221153	0.00224098
ENSDARG00000052438	5950.62	1.02798	0.184767	5.56367	2.6416e-08	8.50604e-07
ENSDARG00000070161	7506.64	1.02741	0.226673	4.53256	5.82738e-06	9.91053e-05
ENSDARG00000019778	16118.8	1.02364	0.361583	2.831	0.00464024	0.027584
ENSDARG00000010770	8434.65	1.02272	0.350314	2.91945	0.0035065	0.021944
ENSDARG00000100677	1381.85	1.01999	0.38866	2.62438	0.00868057	0.045897
ENSDARG00000004757	43702.8	1.01825	0.23453	4.34164	1.41422e-05	0.000213709
ENSDARG00000021343	3120.65	1.01772	0.283109	3.5948	0.000324641	0.00307398
ENSDARG00000094018	941.57	1.01632	0.370902	2.74012	0.00614161	0.0346391
ENSDARG00000103379	1156.22	1.01504	0.341626	2.97119	0.00296645	0.0191288
ENSDARG00000028507	6579.78	1.01389	0.283444	3.57704	0.000347511	0.0032565
ENSDARG00000056186	13762.3	1.01075	0.251277	4.02246	5.75937e-05	0.000715484
ENSDARG00000091902	1254.91	1.0102	0.38549	2.62056	0.0087785	0.0462525
ENSDARG00000010785	6073.63	1.00523	0.336263	2.98941	0.00279517	0.0182487
ENSDARG00000102482	3185.87	1.00483	0.236664	4.2458	2.17818e-05	0.000310403
ENSDARG00000067713	2999.56	1.00477	0.290156	3.46285	0.000534492	0.00466057
ENSDARG00000030700	1793.69	1.00474	0.255285	3.93578	8.29283e-05	0.000979534
ENSDARG00000029072	4880.21	1.0037	0.301445	3.32962	0.000869655	0.00701212
ENSDARG00000063177	2180.9	1.00275	0.342506	2.92767	0.00341508	0.0214797
ENSDARG00000077777	93388.2	1.00251	0.222136	4.51306	6.38995e-06	0.000107662
ENSDARG00000016733	11223.9	1.00216	0.156175	6.41694	1.39038e-10	7.78458e-09
ENSDARG00000105037	1700.56	1.00178	0.246181	4.06926	4.71618e-05	0.000601811
ENSDARG00000021833	2978.8	1.00159	0.36224	2.765	0.00569231	0.0325661
ENSDARG00000006219	2303.17	0.999264	0.295454	3.38214	0.000719248	0.0059461
ENSDARG00000077664	5210.54	0.999111	0.255142	3.91591	9.00637e-05	0.00105226
ENSDARG00000070864	1965.15	0.99898	0.320397	3.11794	0.00182119	0.0128404
ENSDARG00000103683	2253.07	0.99888	0.339842	2.93925	0.00329006	0.0208116
ENSDARG00000101431	1184.41	0.994734	0.357007	2.78632	0.0053311	0.0308535
ENSDARG00000034897	10054.4	0.994247	0.365647	2.71914	0.00654513	0.036406
ENSDARG00000013961	2815.01	0.993884	0.290824	3.41747	0.000632054	0.00535634
ENSDARG00000102372	1717.4	0.992442	0.284257	3.49136	0.000480567	0.00427237
ENSDARG00000076602	1476.48	0.991652	0.338133	2.93272	0.00336002	0.0212003
ENSDARG00000077717	7217.94	0.991226	0.321546	3.08269	0.0020514	0.0141581
ENSDARG00000073802	2433.31	0.991095	0.374756	2.64464	0.00817769	0.0436874
ENSDARG00000092807	33394.1	0.989807	0.339872	2.9123	0.00358779	0.0223754
ENSDARG00000036316	10031.9	0.988221	0.353291	2.79719	0.00515495	0.0299733
ENSDARG00000024717	2693.33	0.987039	0.270067	3.6548	0.000257386	0.00253594
ENSDARG00000058257	888.266	0.979532	0.282846	3.46312	0.000533943	0.00466057
ENSDARG00000040184	11701.4	0.977577	0.16921	5.77731	7.59049e-09	2.80693e-07
ENSDARG00000053136	26437.2	0.977514	0.233662	4.18346	2.87106e-05	0.000397127
ENSDARG00000068432	18101	0.977351	0.167357	5.83991	5.22304e-09	1.98675e-07
ENSDARG00000033009	12083.1	0.97666	0.271878	3.59227	0.000327811	0.00309812
ENSDARG00000003927	7685.41	0.976293	0.254963	3.82916	0.000128582	0.00142621
ENSDARG00000070473	1883.55	0.975305	0.372787	2.61625	0.00889013	0.0466802
ENSDARG00000056934	27144.2	0.975069	0.210352	4.63542	3.56206e-06	6.49579e-05
ENSDARG00000039150	19539.5	0.974594	0.214012	4.55393	5.26525e-06	9.10209e-05
ENSDARG00000078802	4151.64	0.974302	0.200711	4.85426	1.20837e-06	2.52002e-05
ENSDARG00000015862	9048.7	0.973009	0.328192	2.96475	0.00302925	0.0194471
ENSDARG00000004261	11092.8	0.971311	0.231103	4.20293	2.63484e-05	0.000368545
ENSDARG00000042824	4243.63	0.96988	0.184551	5.25534	1.47748e-07	3.94233e-06
ENSDARG00000003486	3825.44	0.969687	0.23283	4.16478	3.11654e-05	0.000426347
ENSDARG00000006074	1608.39	0.967493	0.361775	2.67429	0.00748867	0.040605
ENSDARG00000092517	2499.98	0.96742	0.226121	4.27833	1.88304e-05	0.000272732
ENSDARG00000069013	3866.34	0.965835	0.258497	3.73636	0.000186706	0.00195098
ENSDARG00000010481	6061.33	0.962858	0.328593	2.93025	0.00338693	0.0213431
ENSDARG00000041402	1000.45	0.961562	0.331943	2.89677	0.00377022	0.0232497
ENSDARG00000004616	2645.58	0.960179	0.255829	3.7532	0.000174592	0.00183931
ENSDARG00000014914	8101.47	0.956464	0.224582	4.25887	2.05465e-05	0.000295265
ENSDARG00000089225	1711.35	0.956386	0.3249	2.94363	0.00324384	0.0206043
ENSDARG00000100374	7059.29	0.953884	0.362523	2.63124	0.00850742	0.0451464
ENSDARG00000020387	2751.92	0.952796	0.294478	3.23554	0.00121411	0.00920142
ENSDARG00000091138	2378.68	0.95107	0.260198	3.65518	0.000256998	0.00253338
ENSDARG00000001733	11514.4	0.949659	0.182764	5.1961	2.03508e-07	5.19376e-06
ENSDARG00000099266	3104.18	0.949315	0.329003	2.88543	0.00390876	0.0239426
ENSDARG00000014274	1127.15	0.948672	0.296406	3.20058	0.00137152	0.0101928
ENSDARG00000045294	3124.84	0.948553	0.346262	2.73941	0.00615499	0.034695
ENSDARG00000002791	14506.9	0.945061	0.242006	3.90511	9.41838e-05	0.00109654
ENSDARG00000015611	3106.31	0.944224	0.227552	4.14948	3.33233e-05	0.00045
ENSDARG00000043453	18579	0.943817	0.269985	3.49582	0.000472615	0.00421295
ENSDARG00000003584	1989.05	0.943773	0.313848	3.00711	0.00263749	0.0174421
ENSDARG00000007169	2495.83	0.943763	0.30722	3.07195	0.00212666	0.0145466
ENSDARG00000070472	8599.05	0.939399	0.226943	4.13936	3.48278e-05	0.000467781
ENSDARG00000076673	1873.08	0.939	0.345972	2.71409	0.00664572	0.0368259
ENSDARG00000021059	9873.83	0.93878	0.238536	3.93559	8.29926e-05	0.000979534
ENSDARG00000099865	11653.4	0.938168	0.343163	2.73388	0.00625927	0.0351931
ENSDARG00000070849	13804	0.93431	0.326504	2.86156	0.00421568	0.0255324
ENSDARG00000025581	11207.1	0.934149	0.3297	2.83333	0.00460653	0.0274328
ENSDARG00000056233	2899.75	0.932748	0.281747	3.31058	0.000931025	0.0074337
ENSDARG00000027825	5576.33	0.931146	0.265206	3.51102	0.000446388	0.00402597
ENSDARG00000044899	3166.55	0.930725	0.233868	3.9797	6.90027e-05	0.000836086
ENSDARG00000010316	2934.28	0.930469	0.335124	2.7765	0.00549485	0.0316541
ENSDARG00000023330	5069.42	0.930043	0.276268	3.36646	0.000761402	0.00626342
ENSDARG00000100789	920.487	0.929539	0.297957	3.1197	0.00181033	0.0127956
ENSDARG00000005791	7217.14	0.929336	0.354262	2.6233	0.00870819	0.0459792
ENSDARG00000025147	35350.2	0.92605	0.138766	6.67348	2.49811e-11	1.6653e-09
ENSDARG00000102640	9380.22	0.925721	0.314062	2.94757	0.00320281	0.0203957
ENSDARG00000061865	1441.7	0.925264	0.338006	2.73742	0.00619234	0.0348759
ENSDARG00000058226	4090.72	0.923487	0.245088	3.76798	0.000164573	0.00175041
ENSDARG00000103718	6236.09	0.923327	0.260349	3.54649	0.000390394	0.00360581
ENSDARG00000053058	8720.51	0.923174	0.342958	2.6918	0.00710684	0.0388838
ENSDARG00000008867	13649.6	0.915672	0.28457	3.21774	0.00129207	0.00970732
ENSDARG00000016871	1104.51	0.915191	0.323669	2.82755	0.00469058	0.0278271
ENSDARG00000097057	5001.3	0.91207	0.340101	2.68176	0.00732362	0.0398837
ENSDARG00000035694	511130	0.909854	0.220803	4.12067	3.77779e-05	0.000504346
ENSDARG00000016856	3172.19	0.90778	0.277214	3.27465	0.00105792	0.00822402
ENSDARG00000009194	2250.47	0.907681	0.338986	2.67764	0.00741433	0.0402896
ENSDARG00000079219	2684.34	0.904851	0.253331	3.57182	0.000354514	0.00331711
ENSDARG00000079438	9221.23	0.90257	0.287028	3.14453	0.00166354	0.0119315
ENSDARG00000017794	4256.98	0.90025	0.263994	3.41011	0.000649359	0.00547913
ENSDARG00000078929	6313.88	0.899399	0.294797	3.05091	0.00228146	0.0154674
ENSDARG00000075666	6735.38	0.898845	0.298551	3.0107	0.0026065	0.0172888
ENSDARG00000080010	5043.58	0.897572	0.216917	4.13786	3.50558e-05	0.000470526
ENSDARG00000014867	16722.6	0.896721	0.314073	2.85514	0.0043018	0.0259907
ENSDARG00000024047	2409.86	0.895622	0.341581	2.62199	0.00874175	0.0461076
ENSDARG00000054362	4921.56	0.895154	0.270376	3.31077	0.00093039	0.0074337
ENSDARG00000077785	7031.12	0.894408	0.242417	3.68954	0.000224661	0.00226617
ENSDARG00000004470	5132.9	0.892202	0.159957	5.57777	2.43624e-08	7.93451e-07
ENSDARG00000035909	7298.67	0.89192	0.280945	3.17471	0.00149987	0.010995
ENSDARG00000056481	18121.8	0.891278	0.258018	3.45433	0.000551672	0.00478916
ENSDARG00000037506	2295.02	0.889798	0.340287	2.61484	0.00892681	0.0468234
ENSDARG00000038141	18414	0.887242	0.140264	6.32553	2.52368e-10	1.33074e-08
ENSDARG00000042642	3064.44	0.885741	0.305776	2.8967	0.00377113	0.0232497
ENSDARG00000015575	5277.11	0.885455	0.295735	2.99408	0.00275274	0.0180293
ENSDARG00000056966	2975.77	0.884702	0.338623	2.61265	0.00898443	0.0470144
ENSDARG00000079632	2348.99	0.884267	0.223159	3.96249	7.41715e-05	0.000890058
ENSDARG00000016153	4886.47	0.882131	0.328538	2.68502	0.00725244	0.0395826
ENSDARG00000103846	22895.9	0.881161	0.294834	2.98867	0.00280199	0.0182813
ENSDARG00000033978	4098.24	0.880071	0.329545	2.67056	0.00757237	0.0409809
ENSDARG00000033614	3464.41	0.8789	0.250822	3.50408	0.000458186	0.00411427
ENSDARG00000009724	7648.49	0.878511	0.260737	3.36934	0.000753485	0.00621111
ENSDARG00000053496	1652.72	0.878044	0.27305	3.21569	0.0013013	0.00976932
ENSDARG00000014532	3700.08	0.876773	0.269801	3.2497	0.00115527	0.00882591
ENSDARG00000117609	5429.98	0.876266	0.269087	3.25644	0.00112819	0.00864884
ENSDARG00000054818	31401	0.875713	0.316824	2.76403	0.00570917	0.0326154
ENSDARG00000004406	1133.56	0.872689	0.296186	2.94642	0.00321478	0.0204619
ENSDARG00000006040	4231.67	0.870937	0.307141	2.83563	0.00457361	0.0273101
ENSDARG00000026183	2265.79	0.869001	0.195491	4.44522	8.7802e-06	0.000143096
ENSDARG00000003641	13959.4	0.868876	0.146261	5.94059	2.84003e-09	1.16957e-07
ENSDARG00000037967	4096.95	0.866779	0.285086	3.04041	0.00236253	0.0159627
ENSDARG00000002538	2680.67	0.865379	0.311846	2.77502	0.00551986	0.0317599
ENSDARG00000069671	1288.26	0.865186	0.314077	2.7547	0.00587467	0.0333981
ENSDARG00000051783	45677.5	0.864093	0.333888	2.58797	0.00965436	0.049788
ENSDARG00000041435	7100.5	0.863205	0.331397	2.60475	0.00919419	0.0478232
ENSDARG00000103747	25135.6	0.86296	0.266051	3.24359	0.00118032	0.00898285
ENSDARG00000103369	5815.72	0.855153	0.245371	3.48514	0.000491872	0.00435153
ENSDARG00000020232	3357.31	0.854009	0.282608	3.02188	0.00251206	0.016774
ENSDARG00000001873	20345	0.853349	0.162437	5.25343	1.49293e-07	3.96933e-06
ENSDARG00000019098	20008.2	0.853123	0.241531	3.53215	0.000412191	0.00376871
ENSDARG00000036282	2082.08	0.852347	0.295219	2.88717	0.00388724	0.0238475
ENSDARG00000100990	1810.14	0.850427	0.265094	3.20802	0.00133654	0.00998123
ENSDARG00000055064	12342.8	0.849922	0.16565	5.13084	2.88448e-07	7.01995e-06
ENSDARG00000023028	7061.28	0.849042	0.253452	3.34992	0.000808358	0.00660518
ENSDARG00000025858	4563.78	0.848769	0.30588	2.77485	0.00552277	0.0317599
ENSDARG00000098783	6924.82	0.844038	0.252777	3.33906	0.000840629	0.00681783
ENSDARG00000039578	6199.11	0.84388	0.226562	3.72472	0.000195529	0.00202142
ENSDARG00000012874	4489.01	0.839942	0.289001	2.90636	0.00365657	0.0226907
ENSDARG00000018425	3208.34	0.838596	0.276773	3.02991	0.00244627	0.0164062
ENSDARG00000035882	2197.03	0.836754	0.283556	2.95093	0.0031682	0.0202075
ENSDARG00000116491	2470.37	0.836684	0.2179	3.83976	0.000123156	0.00137443
ENSDARG00000099766	23051.1	0.835866	0.19038	4.3905	1.13089e-05	0.000176653
ENSDARG00000038068	79633.9	0.829891	0.222136	3.73596	0.000186998	0.00195246
ENSDARG00000012915	2785.7	0.827366	0.293574	2.81825	0.00482858	0.0284155
ENSDARG00000011740	3598.24	0.823156	0.197714	4.16337	3.13582e-05	0.000428692
ENSDARG00000013307	38459.5	0.821855	0.262426	3.13176	0.0017376	0.0123698
ENSDARG00000009212	20174	0.821341	0.232613	3.53093	0.000414106	0.00378275
ENSDARG00000103922	1854.28	0.821322	0.241783	3.39693	0.000681461	0.0057023
ENSDARG00000033364	9686.1	0.81981	0.177276	4.62448	3.75542e-06	6.77403e-05
ENSDARG00000021242	9291.12	0.819357	0.21692	3.77723	0.000158583	0.00170031
ENSDARG00000063133	1631.58	0.812918	0.281668	2.88609	0.00390065	0.0239003
ENSDARG00000011459	10396.2	0.810118	0.200223	4.04607	5.20836e-05	0.000657044
ENSDARG00000036588	39577	0.809406	0.303583	2.66618	0.00767181	0.0414515
ENSDARG00000020645	2937.4	0.809092	0.270692	2.98898	0.0027991	0.0182684
ENSDARG00000028106	1529.16	0.807347	0.25668	3.14534	0.00165892	0.011907
ENSDARG00000103483	790.069	0.806915	0.303741	2.65659	0.00789356	0.0424196
ENSDARG00000037318	12492.4	0.806342	0.205052	3.93239	8.41072e-05	0.000990795
ENSDARG00000004527	1414.75	0.806008	0.255472	3.15498	0.0016051	0.0116253
ENSDARG00000102452	4038.88	0.803462	0.2664	3.01599	0.00256137	0.0170361
ENSDARG00000004875	1950.92	0.797991	0.264051	3.02211	0.00251022	0.0167673
ENSDARG00000014165	4298.36	0.792997	0.300821	2.63611	0.00838634	0.0446227
ENSDARG00000016132	3483.72	0.78913	0.2811	2.80729	0.00499597	0.0292474
ENSDARG00000010194	3359.14	0.787883	0.256715	3.0691	0.00214704	0.0146708
ENSDARG00000014490	30125.5	0.78741	0.207772	3.78978	0.000150782	0.0016322
ENSDARG00000102612	2744.26	0.787108	0.288859	2.72489	0.00643224	0.0359024
ENSDARG00000004173	9413.43	0.784061	0.231711	3.3838	0.000714913	0.00592216
ENSDARG00000018898	3058.58	0.78297	0.253645	3.08687	0.00202277	0.014009
ENSDARG00000109783	3048.56	0.78296	0.298009	2.62731	0.00860637	0.0455866
ENSDARG00000012140	2267.39	0.782124	0.247567	3.15925	0.00158176	0.0114897
ENSDARG00000003526	7952.23	0.780514	0.23768	3.28389	0.00102386	0.00802964
ENSDARG00000044241	4145.37	0.780408	0.212193	3.67783	0.000235228	0.00234898
ENSDARG00000008383	8543.78	0.778816	0.244089	3.19071	0.00141925	0.0104928
ENSDARG00000057882	13322.5	0.777668	0.221201	3.51567	0.000438646	0.00397233
ENSDARG00000013968	32202.4	0.777307	0.156517	4.96628	6.82479e-07	1.53016e-05
ENSDARG00000045487	11536	0.776275	0.290824	2.66922	0.00760266	0.0411224
ENSDARG00000058225	5979.5	0.77587	0.221393	3.50449	0.000457482	0.00411115
ENSDARG00000019260	2090.97	0.774115	0.209604	3.69323	0.000221423	0.00224258
ENSDARG00000014571	19921.9	0.773218	0.214026	3.61273	0.00030299	0.00289789
ENSDARG00000056722	24593.4	0.762087	0.261758	2.91142	0.00359786	0.0224172
ENSDARG00000018002	3441.55	0.761151	0.232381	3.27545	0.00105494	0.00821052
ENSDARG00000076667	47756.2	0.760991	0.230748	3.29793	0.000974018	0.0077048
ENSDARG00000077732	3622.17	0.760877	0.264506	2.87659	0.00401995	0.0245558
ENSDARG00000006260	17247.2	0.759895	0.18022	4.21649	2.48133e-05	0.000349027
ENSDARG00000003570	11873.4	0.758422	0.279303	2.71541	0.00661939	0.0367003
ENSDARG00000099966	2550.08	0.756093	0.207196	3.64917	0.000263093	0.00258529
ENSDARG00000031511	6009.25	0.753978	0.257659	2.92627	0.00343057	0.0215587
ENSDARG00000007708	10200.9	0.753305	0.223994	3.36305	0.000770861	0.00633078
ENSDARG00000020377	4496.58	0.75083	0.263017	2.85468	0.00430806	0.0260128
ENSDARG00000015427	12174.4	0.747921	0.229318	3.26151	0.0011082	0.00853506
ENSDARG00000016368	1653.9	0.746945	0.285333	2.6178	0.00884978	0.0465419
ENSDARG00000030537	8420.86	0.744863	0.227679	3.27155	0.00106961	0.00829877
ENSDARG00000101560	10443.7	0.744684	0.221297	3.36508	0.000765204	0.00628951
ENSDARG00000021806	7841.35	0.743937	0.151622	4.90654	9.26992e-07	1.99534e-05
ENSDARG00000103606	2194.32	0.743522	0.248256	2.99498	0.00274461	0.0179952
ENSDARG00000028335	8909.26	0.743007	0.249092	2.98286	0.00285568	0.0185466
ENSDARG00000101561	2735.11	0.738928	0.258424	2.85937	0.00424489	0.0256858
ENSDARG00000009830	18842.6	0.737871	0.224314	3.28945	0.00100383	0.00791155
ENSDARG00000026908	7784.39	0.736709	0.245304	3.00325	0.00267116	0.0175975
ENSDARG00000035631	1839.91	0.736491	0.243632	3.02297	0.00250305	0.016725
ENSDARG00000013250	3273.46	0.733304	0.278901	2.62927	0.00855695	0.0453851
ENSDARG00000104311	1248.04	0.732837	0.270354	2.71066	0.006715	0.0371169
ENSDARG00000035924	6299.58	0.730386	0.180014	4.05739	4.96244e-05	0.000628808
ENSDARG00000087897	7188.13	0.729897	0.21832	3.34324	0.00082806	0.00673669
ENSDARG00000019532	6110.8	0.728734	0.254916	2.85873	0.00425343	0.0257297
ENSDARG00000003952	21003.1	0.727965	0.208009	3.49967	0.000465833	0.0041618
ENSDARG00000054539	3561.22	0.72727	0.267089	2.72295	0.00647024	0.0360842
ENSDARG00000003109	7303.51	0.725621	0.224622	3.23042	0.00123611	0.00933968
ENSDARG00000074790	2414.76	0.72495	0.183731	3.94572	7.95598e-05	0.000945609
ENSDARG00000074624	6646.89	0.720754	0.225698	3.19345	0.00140585	0.0104208
ENSDARG00000034056	4596.22	0.715097	0.236865	3.01901	0.00253604	0.0168832
ENSDARG00000075559	3014.55	0.713113	0.20505	3.47775	0.000505643	0.00445162
ENSDARG00000029663	6437.78	0.712367	0.164886	4.32036	1.55775e-05	0.000231537
ENSDARG00000062326	12718.2	0.71235	0.143807	4.95351	7.28849e-07	1.61956e-05
ENSDARG00000021443	15124.7	0.711504	0.241864	2.94175	0.00326358	0.0206901
ENSDARG00000017219	32955.7	0.710916	0.192029	3.70213	0.000213796	0.00217973
ENSDARG00000027249	13709.1	0.710328	0.260569	2.72606	0.00640947	0.0358287
ENSDARG00000075116	8319.18	0.710116	0.224173	3.16772	0.0015364	0.0112133
ENSDARG00000009640	11075.1	0.706764	0.264778	2.66927	0.00760156	0.0411224
ENSDARG00000057853	12207.7	0.706206	0.167144	4.22513	2.38807e-05	0.000337581
ENSDARG00000013750	27153	0.706093	0.25472	2.77203	0.00557075	0.0319897
ENSDARG00000075445	10467	0.699293	0.212277	3.29424	0.000986877	0.00779027
ENSDARG00000008413	6070.81	0.692538	0.151103	4.58321	4.57899e-06	8.03419e-05
ENSDARG00000013351	17834	0.687978	0.223473	3.07857	0.00207994	0.0143055
ENSDARG00000104128	1301.24	0.687907	0.231739	2.96845	0.00299303	0.0192566
ENSDARG00000102412	4593.66	0.684692	0.257729	2.65664	0.00789248	0.0424196
ENSDARG00000012672	2889.5	0.684391	0.224275	3.05157	0.00227651	0.0154495
ENSDARG00000103403	9620.18	0.68322	0.175031	3.90343	9.48399e-05	0.00110289
ENSDARG00000015314	7068.82	0.68078	0.169261	4.02207	5.76894e-05	0.000715536
ENSDARG00000014591	8037.7	0.678332	0.198762	3.41277	0.00064305	0.00543566
ENSDARG00000091402	2188.31	0.677341	0.247611	2.7355	0.00622852	0.0350697
ENSDARG00000036059	1473.67	0.673082	0.25479	2.64171	0.00824886	0.0439969
ENSDARG00000006242	19565.5	0.672883	0.185111	3.63503	0.000277946	0.00270509
ENSDARG00000087636	17613.7	0.669179	0.142078	4.70992	2.47812e-06	4.75398e-05
ENSDARG00000116058	5872.19	0.662018	0.213066	3.10711	0.00188926	0.0132332
ENSDARG00000014817	6927.38	0.660467	0.169787	3.88998	0.000100252	0.00115839
ENSDARG00000005675	2557.68	0.660423	0.235408	2.80544	0.00502476	0.0293619
ENSDARG00000071878	2505.56	0.659239	0.216751	3.04146	0.00235431	0.0159179
ENSDARG00000054980	1274.49	0.655779	0.242	2.70983	0.00673172	0.0371886
ENSDARG00000006408	7584.75	0.648474	0.21502	3.01587	0.00256243	0.0170361
ENSDARG00000099491	32606.6	0.647667	0.213521	3.03327	0.00241923	0.0162796
ENSDARG00000003189	12615.8	0.645845	0.23956	2.69597	0.00701848	0.038506
ENSDARG00000039830	5205.7	0.644635	0.224354	2.8733	0.00406214	0.0247453
ENSDARG00000074758	16272.3	0.643346	0.163313	3.93934	8.17073e-05	0.000968823
ENSDARG00000044254	14956.7	0.641497	0.218131	2.94088	0.00327283	0.0207356
ENSDARG00000070657	5026.3	0.640486	0.224626	2.85135	0.00435345	0.0262105
ENSDARG00000102634	2525.74	0.637921	0.236306	2.69955	0.00694327	0.0381564
ENSDARG00000022652	3446.29	0.635944	0.179737	3.5382	0.000402871	0.00370224
ENSDARG00000036080	132921	0.630068	0.174149	3.61798	0.000296913	0.00285208
ENSDARG00000043976	10990.2	0.628982	0.242276	2.59614	0.00942775	0.0488088
ENSDARG00000069066	2863.26	0.627263	0.239087	2.62358	0.00870108	0.0459595
ENSDARG00000105239	2919.72	0.627133	0.206489	3.03712	0.00238852	0.016111
ENSDARG00000055092	4011.23	0.621488	0.223628	2.77911	0.00545079	0.0314276
ENSDARG00000033597	3481.27	0.616549	0.218411	2.82288	0.00475938	0.0281079
ENSDARG00000005134	5836.01	0.611592	0.158602	3.85613	0.000115195	0.00130237
ENSDARG00000012820	5980.82	0.610936	0.219484	2.78351	0.0053775	0.0310769
ENSDARG00000061335	7434.4	0.61025	0.223481	2.73066	0.00632078	0.0354689
ENSDARG00000037012	15289.3	0.609779	0.185697	3.28372	0.00102445	0.00802964
ENSDARG00000069807	2249.12	0.604457	0.231028	2.61638	0.00888675	0.0466747
ENSDARG00000037488	27343.9	0.60153	0.169046	3.55837	0.000373158	0.00347134
ENSDARG00000017813	5196.9	0.5811	0.219586	2.64634	0.0081368	0.0435273
ENSDARG00000017741	10079.7	0.579612	0.218701	2.65025	0.00804323	0.0431179
ENSDARG00000056023	6218.2	0.578423	0.187961	3.07736	0.00208845	0.0143492
ENSDARG00000021124	30534.3	0.571413	0.171523	3.3314	0.000864101	0.00697464
ENSDARG00000012723	2701.93	0.546272	0.204315	2.67368	0.00750245	0.0406355
ENSDARG00000009525	2411.22	0.545437	0.177353	3.07543	0.00210199	0.0144025
ENSDARG00000041921	10758.1	0.529398	0.191602	2.76301	0.00572704	0.0326707
ENSDARG00000037870	220889	0.528417	0.129341	4.08546	4.39904e-05	0.000569361
ENSDARG00000024478	12116.7	0.522162	0.201246	2.59464	0.00946895	0.0489839
ENSDARG00000006200	4488.62	0.511732	0.170396	3.0032	0.00267158	0.0175975
ENSDARG00000054172	12141	0.448897	0.167201	2.68477	0.00725787	0.0396014

## Sheet: Sup Table.1b
Sup Table.1b Zebrafish 0 wpi > 2 wpi
genes	baseMean	log2FoldChange	lfcSE	stat	pvalue	padj
ENSDARG00000059923	706.669	-12.1326	1.34026	-9.0524	1.39857e-19	3.76708e-17
ENSDARG00000099182	267.743	-11.6942	1.6366	-7.14542	8.97222e-13	7.67529e-11
ENSDARG00000104981	196.845	-11.2505	1.41977	-7.92423	2.29567e-15	3.01034e-13
ENSDARG00000031463	196.203	-11.2457	2.13077	-5.27779	1.3075e-07	3.55541e-06
ENSDARG00000033727	178.522	-11.1096	1.55971	-7.12291	1.05674e-12	8.8873e-11
ENSDARG00000074372	172.487	-11.0597	1.69801	-6.51333	7.35019e-11	4.48025e-09
ENSDARG00000061562	167.246	-11.0155	1.47359	-7.47529	7.70366e-14	7.75502e-12
ENSDARG00000079872	574.105	-10.9392	1.21853	-8.97739	2.7726e-19	7.08507e-17
ENSDARG00000051892	152.653	-10.8835	1.64444	-6.61839	3.63137e-11	2.35001e-09
ENSDARG00000102584	140.402	-10.763	1.66345	-6.47026	9.7837e-11	5.75247e-09
ENSDARG00000015515	129.875	-10.6508	1.64736	-6.46538	1.01043e-10	5.85462e-09
ENSDARG00000039218	129.874	-10.6506	1.56216	-6.81787	9.23982e-12	6.69702e-10
ENSDARG00000078037	124.568	-10.5904	2.87689	-3.68119	0.000232149	0.00232887
ENSDARG00000069630	121.788	-10.5578	1.86781	-5.65251	1.58122e-08	5.38749e-07
ENSDARG00000079423	121.52	-10.5547	1.55465	-6.78908	1.12847e-11	8.03313e-10
ENSDARG00000074660	114.938	-10.4745	1.64544	-6.36577	1.94313e-10	1.05246e-08
ENSDARG00000071341	222.709	-10.466	1.45273	-7.20435	5.83217e-13	5.23635e-11
ENSDARG00000091909	112.982	-10.4497	1.68967	-6.18447	6.23102e-10	2.99269e-08
ENSDARG00000059719	109.692	-10.4066	1.82449	-5.70385	1.17132e-08	4.08874e-07
ENSDARG00000018757	109.452	-10.4035	1.88811	-5.50999	3.58848e-08	1.12109e-06
ENSDARG00000004243	208.466	-10.3704	1.93049	-5.37187	7.79255e-08	2.25757e-06
ENSDARG00000091762	106.702	-10.3668	1.7788	-5.82796	5.61093e-09	2.12618e-07
ENSDARG00000087745	103.324	-10.3206	1.899	-5.43476	5.48717e-08	1.64604e-06
ENSDARG00000067925	102.679	-10.3116	2.95641	-3.48788	0.00048686	0.00431604
ENSDARG00000055559	101.725	-10.2981	1.69843	-6.06333	1.33331e-09	5.94533e-08
ENSDARG00000027724	100.6	-10.282	1.65021	-6.23071	4.64325e-10	2.29651e-08
ENSDARG00000070714	100.459	-10.2798	1.92581	-5.33792	9.40205e-08	2.65066e-06
ENSDARG00000074310	194.06	-10.267	1.43243	-7.16755	7.63535e-13	6.6749e-11
ENSDARG00000088143	99.2338	-10.262	1.97449	-5.19731	2.02191e-07	5.17339e-06
ENSDARG00000079869	98.6985	-10.2543	1.75418	-5.84565	5.04597e-09	1.92675e-07
ENSDARG00000057410	96.7916	-10.2261	1.93875	-5.27459	1.33052e-07	3.60326e-06
ENSDARG00000078964	344.381	-10.2242	1.19761	-8.53718	1.37538e-17	2.56206e-15
ENSDARG00000079165	95.4441	-10.2064	1.7735	-5.75495	8.6667e-09	3.12943e-07
ENSDARG00000079525	95.1936	-10.2024	3.00707	-3.39281	0.000691796	0.00576699
ENSDARG00000070504	92.2887	-10.1577	2.99949	-3.38647	0.000707972	0.00587237
ENSDARG00000104254	89.0547	-10.1064	1.79212	-5.63938	1.70664e-08	5.78517e-07
ENSDARG00000033411	171.729	-10.0907	1.40925	-7.16032	8.04882e-13	6.94498e-11
ENSDARG00000020364	87.7567	-10.085	2.07178	-4.86781	1.12841e-06	2.37753e-05
ENSDARG00000062601	86.5881	-10.0655	3.0696	-3.2791	0.0010414	0.00812356
ENSDARG00000004296	85.7299	-10.0513	3.18866	-3.15221	0.00162038	0.0117062
ENSDARG00000067859	82.4876	-9.99542	2.54597	-3.92598	8.63768e-05	0.00101513
ENSDARG00000038283	82.0506	-9.98814	2.60674	-3.83166	0.00012728	0.00141413
ENSDARG00000001686	81.702	-9.98155	1.99389	-5.00606	5.55557e-07	1.26843e-05
ENSDARG00000039899	80.7052	-9.96399	3.116	-3.19769	0.00138533	0.0102801
ENSDARG00000069817	79.9986	-9.95122	1.85028	-5.37822	7.52256e-08	2.19531e-06
ENSDARG00000104563	78.8582	-9.93071	1.74961	-5.67595	1.37918e-08	4.74782e-07
ENSDARG00000098408	77.5681	-9.90713	1.83512	-5.39862	6.7156e-08	1.97427e-06
ENSDARG00000043271	149.653	-9.89175	1.83402	-5.39349	6.91038e-08	2.02854e-06
ENSDARG00000041873	76.2384	-9.88221	1.79825	-5.49547	3.89663e-08	1.20789e-06
ENSDARG00000094586	75.5606	-9.8689	2.07209	-4.76277	1.90953e-06	3.80323e-05
ENSDARG00000069305	74.051	-9.83972	1.93962	-5.07301	3.91571e-07	9.17133e-06
ENSDARG00000078602	70.9492	-9.778	2.20335	-4.43778	9.08897e-06	0.000147166
ENSDARG00000111759	70.1103	-9.76102	1.80384	-5.41124	6.25897e-08	1.85095e-06
ENSDARG00000037495	68.6581	-9.73114	2.13414	-4.55975	5.12142e-06	8.89199e-05
ENSDARG00000100486	68.4623	-9.72684	1.79289	-5.42523	5.78795e-08	1.72962e-06
ENSDARG00000095590	68.2754	-9.72294	1.80609	-5.38342	7.30833e-08	2.13592e-06
ENSDARG00000056979	66.6787	-9.68878	3.17903	-3.04772	0.00230587	0.0156276
ENSDARG00000117613	66.6141	-9.68737	3.26083	-2.97083	0.00296995	0.0191452
ENSDARG00000024160	128.464	-9.67128	1.57556	-6.13829	8.34137e-10	3.88459e-08
ENSDARG00000079515	65.6169	-9.66541	1.98939	-4.85849	1.18285e-06	2.47653e-05
ENSDARG00000006868	64.6648	-9.64429	3.22721	-2.98843	0.00280413	0.0182892
ENSDARG00000035961	123.246	-9.6113	1.58143	-6.07761	1.21984e-09	5.48847e-08
ENSDARG00000102722	62.5771	-9.5972	3.21648	-2.98376	0.00284733	0.0185104
ENSDARG00000087585	62.517	-9.59574	2.02462	-4.73952	2.14228e-06	4.19862e-05
ENSDARG00000011884	61.6122	-9.57435	2.12631	-4.50281	6.70613e-06	0.000112514
ENSDARG00000035765	60.6253	-9.55103	2.23249	-4.27819	1.88417e-05	0.000272732
ENSDARG00000059854	58.7226	-9.50548	3.24465	-2.92958	0.00339415	0.0213684
ENSDARG00000057273	58.3855	-9.49716	3.33843	-2.8448	0.00444396	0.0266557
ENSDARG00000086262	58.2235	-9.49315	3.34887	-2.83473	0.00458645	0.0273681
ENSDARG00000092376	58.1167	-9.4902	2.12477	-4.46645	7.95264e-06	0.000130894
ENSDARG00000086305	57.6259	-9.47792	2.15805	-4.3919	1.12365e-05	0.000175659
ENSDARG00000112034	57.5251	-9.47549	2.22719	-4.25447	2.09548e-05	0.000300482
ENSDARG00000079922	57.3474	-9.47091	2.13638	-4.43317	9.28588e-06	0.000149746
ENSDARG00000104022	57.2972	-9.47002	3.31525	-2.8565	0.00428333	0.0258949
ENSDARG00000091126	56.2572	-9.44328	1.99053	-4.7441	2.09438e-06	4.11689e-05
ENSDARG00000028485	188.024	-9.42487	2.48949	-3.78586	0.000153178	0.00165345
ENSDARG00000029689	55.1418	-9.41439	2.39269	-3.93465	8.33189e-05	0.00098267
ENSDARG00000018773	54.0693	-9.38638	3.28865	-2.85417	0.00431493	0.0260306
ENSDARG00000077217	54.0711	-9.38608	3.45942	-2.71319	0.00666386	0.0369047
ENSDARG00000062854	53.199	-9.36292	2.54233	-3.68281	0.000230676	0.00231979
ENSDARG00000001771	52.9908	-9.35702	2.16359	-4.32477	1.52689e-05	0.00022797
ENSDARG00000004561	52.534	-9.34437	2.46827	-3.7858	0.000153217	0.00165345
ENSDARG00000061800	100.273	-9.3139	1.63174	-5.70795	1.14342e-08	4.01243e-07
ENSDARG00000098252	50.8594	-9.29809	3.33899	-2.7847	0.00535777	0.0309809
ENSDARG00000106473	50.7242	-9.29401	3.35298	-2.77187	0.00557357	0.0319967
ENSDARG00000028740	50.0662	-9.27512	2.23895	-4.14261	3.43369e-05	0.00046181
ENSDARG00000086825	49.6458	-9.26292	3.4263	-2.70347	0.00686189	0.0377716
ENSDARG00000040633	49.4345	-9.25713	1.97621	-4.68428	2.80949e-06	5.31801e-05
ENSDARG00000103396	49.0196	-9.24487	2.04625	-4.51796	6.24392e-06	0.000105559
ENSDARG00000098291	48.5527	-9.23127	2.68933	-3.43256	0.000597917	0.00511681
ENSDARG00000009624	94.4699	-9.22765	2.62801	-3.51127	0.000445973	0.00402405
ENSDARG00000052215	48.0029	-9.21426	2.62677	-3.50783	0.000451774	0.00406902
ENSDARG00000041378	47.5143	-9.19958	3.48501	-2.63976	0.0082965	0.0442155
ENSDARG00000094669	47.3266	-9.19419	2.00135	-4.59401	4.34818e-06	7.68333e-05
ENSDARG00000093233	92.1	-9.19094	1.8723	-4.90891	9.15835e-07	1.97844e-05
ENSDARG00000041569	830.236	-9.18384	1.728	-5.31473	1.06818e-07	2.98194e-06
ENSDARG00000043627	170.672	-9.18069	2.2432	-4.09268	4.26415e-05	0.000557698
ENSDARG00000077875	46.6878	-9.17426	3.50846	-2.61489	0.00892553	0.0468234
ENSDARG00000056591	46.3273	-9.16341	2.43691	-3.76026	0.000169736	0.00179574
ENSDARG00000067829	89.5602	-9.15019	1.59476	-5.73767	9.59881e-09	3.42874e-07
ENSDARG00000004633	45.7751	-9.14575	2.20898	-4.14026	3.46906e-05	0.000466253
ENSDARG00000019311	45.4775	-9.13637	3.51545	-2.59892	0.00935184	0.048504
ENSDARG00000070337	45.3528	-9.13251	2.07163	-4.40837	1.04153e-05	0.000165022
ENSDARG00000095994	44.41	-9.10246	3.41656	-2.66422	0.00771678	0.0416493
ENSDARG00000057055	43.9791	-9.08801	2.78564	-3.26245	0.00110455	0.00851682
ENSDARG00000102558	43.9316	-9.08636	2.24706	-4.04367	5.26214e-05	0.000662153
ENSDARG00000045601	43.8854	-9.08545	2.08395	-4.35974	1.30218e-05	0.000198738
ENSDARG00000062517	43.882	-9.08497	3.44714	-2.63551	0.00840111	0.0446655
ENSDARG00000093359	43.6358	-9.07673	2.52471	-3.59516	0.000324196	0.00307123
ENSDARG00000040135	43.165	-9.06108	2.30707	-3.92754	8.58203e-05	0.00100919
ENSDARG00000007366	42.7254	-9.04649	2.12646	-4.25425	2.09751e-05	0.000300558
ENSDARG00000090071	42.6037	-9.04255	3.47107	-2.60512	0.00918429	0.0477842
ENSDARG00000093532	42.5456	-9.04035	3.46899	-2.60605	0.00915939	0.0476995
ENSDARG00000117282	82.8467	-9.03772	1.58525	-5.70112	1.19021e-08	4.14743e-07
ENSDARG00000021959	42.4611	-9.03772	3.46066	-2.61156	0.009013	0.047102
ENSDARG00000094675	42.3186	-9.03287	3.45493	-2.61449	0.00893614	0.0468287
ENSDARG00000074213	82.0575	-9.02402	1.58493	-5.69362	1.24372e-08	4.3188e-07
ENSDARG00000013389	41.8203	-9.01539	2.1734	-4.14805	3.35312e-05	0.000452195
ENSDARG00000078392	81.5573	-9.01456	1.71457	-5.25763	1.45921e-07	3.90928e-06
ENSDARG00000052827	220.644	-9.01258	1.34019	-6.72486	1.75764e-11	1.21222e-09
ENSDARG00000073728	41.2631	-8.99661	2.16946	-4.14695	3.36939e-05	0.000454082
ENSDARG00000028192	79.9131	-8.98539	1.78121	-5.04453	4.54639e-07	1.05616e-05
ENSDARG00000006896	40.8426	-8.98116	2.44629	-3.67134	0.000241278	0.00240097
ENSDARG00000095819	40.1049	-8.95558	2.26023	-3.96224	7.42495e-05	0.000890458
ENSDARG00000014246	39.9388	-8.94913	2.23682	-4.00083	6.31216e-05	0.00077424
ENSDARG00000105048	139.716	-8.93941	1.38967	-6.43276	1.25311e-10	7.05564e-09
ENSDARG00000087195	39.5146	-8.93416	2.45411	-3.6405	0.000272114	0.00266132
ENSDARG00000111704	39.5231	-8.934	2.14497	-4.1651	3.11215e-05	0.000426332
ENSDARG00000045904	39.1737	-8.92169	2.53358	-3.52137	0.000429319	0.00390205
ENSDARG00000061000	38.9592	-8.91354	2.67302	-3.33464	0.000854104	0.00690909
ENSDARG00000058605	136.711	-8.91316	2.35627	-3.78273	0.000155116	0.00167033
ENSDARG00000092295	38.8697	-8.91027	2.13228	-4.17875	2.93121e-05	0.000404605
ENSDARG00000087100	38.7902	-8.90726	2.14292	-4.1566	3.23026e-05	0.000438593
ENSDARG00000022730	38.6929	-8.90362	2.50292	-3.55729	0.000374706	0.0034835
ENSDARG00000096095	75.3332	-8.90042	2.31035	-3.85242	0.000116956	0.00131705
ENSDARG00000024708	134.108	-8.8822	1.41587	-6.27333	3.53397e-10	1.80151e-08
ENSDARG00000079155	38.0457	-8.87895	2.29946	-3.86133	0.000112773	0.00127861
ENSDARG00000058732	73.0345	-8.8558	2.71184	-3.2656	0.00109232	0.00844305
ENSDARG00000103786	36.9818	-8.83852	2.21492	-3.99045	6.59478e-05	0.000804668
ENSDARG00000104853	71.7033	-8.82865	1.71259	-5.15514	2.53444e-07	6.2988e-06
ENSDARG00000069029	71.5985	-8.82663	1.86344	-4.73673	2.17192e-06	4.24004e-05
ENSDARG00000117372	36.4368	-8.81641	2.83963	-3.10478	0.00190421	0.0133221
ENSDARG00000089326	36.2276	-8.80834	2.31939	-3.7977	0.000146043	0.00158807
ENSDARG00000073874	35.4594	-8.77738	2.25366	-3.89472	9.8313e-05	0.00113796
ENSDARG00000068124	35.324	-8.77243	2.26491	-3.87319	0.000107421	0.001227
ENSDARG00000102067	124.358	-8.77242	1.40509	-6.2433	4.28429e-10	2.14559e-08
ENSDARG00000102959	35.2643	-8.76928	2.93524	-2.98759	0.00281185	0.0183174
ENSDARG00000007561	67.8281	-8.74888	2.88606	-3.03142	0.00243403	0.016346
ENSDARG00000063207	66.9397	-8.72967	2.33301	-3.74181	0.000182702	0.00191362
ENSDARG00000005780	33.9355	-8.71379	2.50527	-3.47818	0.000504828	0.00444837
ENSDARG00000104624	33.7959	-8.70797	2.90837	-2.99411	0.00275247	0.0180293
ENSDARG00000076697	65.7261	-8.70285	1.79322	-4.85319	1.21488e-06	2.5303e-05
ENSDARG00000074086	33.4515	-8.69346	2.23178	-3.8953	9.80775e-05	0.0011359
ENSDARG00000005943	33.3687	-8.68999	2.2232	-3.90877	9.27674e-05	0.00108131
ENSDARG00000112772	64.953	-8.68583	1.87441	-4.63391	3.58826e-06	6.53758e-05
ENSDARG00000061974	33.0954	-8.67837	2.98884	-2.90359	0.00368911	0.0228243
ENSDARG00000076043	338.427	-8.67673	1.26165	-6.87727	6.10083e-12	4.62364e-10
ENSDARG00000102731	124.754	-8.66645	1.61804	-5.35613	8.50236e-08	2.42792e-06
ENSDARG00000094512	32.8084	-8.66583	2.89482	-2.99356	0.00275742	0.0180495
ENSDARG00000113628	31.9825	-8.62846	2.4115	-3.57805	0.000346169	0.00324545
ENSDARG00000100255	110.047	-8.60933	1.58705	-5.42472	5.80449e-08	1.73196e-06
ENSDARG00000101917	61.5092	-8.60709	1.87553	-4.58914	4.45075e-06	7.83677e-05
ENSDARG00000100694	30.7199	-8.57038	2.35461	-3.63983	0.000272819	0.0026656
ENSDARG00000092680	59.4362	-8.55732	1.78202	-4.80202	1.57071e-06	3.19464e-05
ENSDARG00000069826	29.7521	-8.52396	2.83651	-3.00509	0.00265503	0.0175348
ENSDARG00000027587	29.3796	-8.50605	2.42007	-3.5148	0.000440082	0.00398172
ENSDARG00000029432	29.3368	-8.5045	2.92831	-2.90424	0.0036815	0.0227958
ENSDARG00000042010	210.311	-8.4867	1.37666	-6.16469	7.06193e-10	3.35139e-08
ENSDARG00000104618	28.7279	-8.47417	2.98287	-2.84095	0.00449794	0.0269471
ENSDARG00000074317	28.7352	-8.47382	2.57484	-3.29101	0.000998273	0.00787088
ENSDARG00000087187	55.3072	-8.4531	2.81203	-3.00605	0.00264664	0.0174852
ENSDARG00000099025	28.2352	-8.44867	2.47363	-3.41549	0.00063667	0.00539087
ENSDARG00000006409	28.1473	-8.44418	2.42164	-3.48697	0.000488526	0.00432577
ENSDARG00000060253	54.6809	-8.43693	2.96028	-2.85004	0.00437134	0.0262993
ENSDARG00000037646	27.7889	-8.42617	2.37752	-3.5441	0.000393949	0.00363191
ENSDARG00000074530	27.7019	-8.42167	2.38189	-3.53571	0.000406685	0.00372863
ENSDARG00000104834	53.8769	-8.41599	2.81472	-2.98999	0.00278983	0.0182317
ENSDARG00000075271	53.4752	-8.40437	1.77485	-4.73525	2.18786e-06	4.25371e-05
ENSDARG00000073821	53.3872	-8.40199	2.87783	-2.91955	0.00350532	0.0219435
ENSDARG00000035095	53.1902	-8.39684	1.89226	-4.43747	9.10219e-06	0.00014726
ENSDARG00000006151	53.153	-8.39594	2.94996	-2.84612	0.00442558	0.0265695
ENSDARG00000071217	27.0654	-8.3883	2.52689	-3.31962	0.000901397	0.00722713
ENSDARG00000091148	26.8969	-8.37873	2.42644	-3.4531	0.00055419	0.00480474
ENSDARG00000092233	26.8119	-8.3747	2.77363	-3.0194	0.00253273	0.0168741
ENSDARG00000016818	26.3782	-8.35118	2.85161	-2.92858	0.00340509	0.0214304
ENSDARG00000116848	26.3433	-8.34914	2.4185	-3.4522	0.000556043	0.00481871
ENSDARG00000077155	51.4279	-8.34741	2.42468	-3.44269	0.000575959	0.00496755
ENSDARG00000077590	49.8344	-8.30255	1.86541	-4.45079	8.55562e-06	0.000139779
ENSDARG00000111997	25.3151	-8.29167	2.64187	-3.13856	0.00169778	0.0121422
ENSDARG00000103623	48.558	-8.26527	2.8843	-2.8656	0.00416216	0.0252389
ENSDARG00000105553	24.8305	-8.26388	2.68641	-3.07618	0.00209673	0.0143862
ENSDARG00000099363	24.6611	-8.25346	3.02319	-2.73005	0.00633252	0.0355148
ENSDARG00000077261	24.6323	-8.25155	2.90487	-2.84059	0.00450304	0.0269695
ENSDARG00000077656	47.7527	-8.24069	2.40734	-3.42315	0.000618991	0.00527253
ENSDARG00000094171	47.4081	-8.22982	1.88382	-4.36869	1.24996e-05	0.000191648
ENSDARG00000117230	24.2062	-8.22695	2.49591	-3.29617	0.000980126	0.00774926
ENSDARG00000043479	47.2661	-8.22623	2.86545	-2.87084	0.00409384	0.0249079
ENSDARG00000116393	24.0257	-8.21622	2.47664	-3.31749	0.000908293	0.00727949
ENSDARG00000111179	24.0128	-8.21492	2.63356	-3.11932	0.0018127	0.0128022
ENSDARG00000076306	23.9725	-8.21285	2.46674	-3.32943	0.000870238	0.00701398
ENSDARG00000056230	23.3558	-8.1756	3.02806	-2.69995	0.00693508	0.0381324
ENSDARG00000042285	23.1848	-8.16503	2.9571	-2.76116	0.00575961	0.0328377
ENSDARG00000097446	22.2778	-8.10659	2.73723	-2.9616	0.00306041	0.0196268
ENSDARG00000013227	76.5054	-8.09779	1.82291	-4.44223	8.90307e-06	0.000144391
ENSDARG00000098686	43.128	-8.09374	1.83092	-4.42059	9.84311e-06	0.000156704
ENSDARG00000042107	22.0466	-8.09213	2.54809	-3.17576	0.00149445	0.0109674
ENSDARG00000068387	41.916	-8.05173	1.86063	-4.32741	1.50871e-05	0.000225763
ENSDARG00000040278	41.7837	-8.04826	2.943	-2.73471	0.00624351	0.0351243
ENSDARG00000025504	20.9678	-8.01934	2.94184	-2.72596	0.00641156	0.0358287
ENSDARG00000086892	40.0542	-7.98708	2.94988	-2.70759	0.00677728	0.0373575
ENSDARG00000036560	39.7798	-7.97713	2.93698	-2.7161	0.00660554	0.0366439
ENSDARG00000017234	39.7319	-7.9749	2.97251	-2.68288	0.00729915	0.0397831
ENSDARG00000056950	20.2291	-7.96799	2.60469	-3.0591	0.00222004	0.0151281
ENSDARG00000012667	37.7733	-7.90196	2.14748	-3.67965	0.000233557	0.0023358
ENSDARG00000078541	19.2981	-7.90019	2.8176	-2.80387	0.00504933	0.0294809
ENSDARG00000075533	37.3761	-7.88691	2.97117	-2.65448	0.00794305	0.0426511
ENSDARG00000071091	36.69	-7.85873	2.51254	-3.1278	0.00176122	0.0125061
ENSDARG00000032234	36.5044	-7.85189	2.437	-3.22195	0.0012732	0.00957637
ENSDARG00000055683	18.4224	-7.83317	2.75104	-2.84734	0.00440859	0.0264834
ENSDARG00000114444	35.8903	-7.82719	2.38584	-3.28068	0.00103556	0.00809441
ENSDARG00000096609	18.1767	-7.81322	2.75088	-2.84026	0.00450765	0.0269809
ENSDARG00000076070	68.9578	-7.79564	1.7928	-4.34831	1.37188e-05	0.000208259
ENSDARG00000052097	63.4702	-7.78388	1.56078	-4.98719	6.12648e-07	1.38293e-05
ENSDARG00000101753	33.4764	-7.72657	2.27956	-3.38951	0.000700181	0.00581986
ENSDARG00000013834	56.5083	-7.63593	2.46122	-3.1025	0.00191895	0.0133971
ENSDARG00000095894	116.663	-7.63339	1.47261	-5.18359	2.17652e-07	5.50716e-06
ENSDARG00000069677	59.0618	-7.57717	1.70523	-4.4435	8.85068e-06	0.00014401
ENSDARG00000041511	77.592	-7.57402	2.68472	-2.82116	0.00478501	0.0282091
ENSDARG00000075017	102.375	-7.56438	2.65829	-2.84558	0.00443301	0.0266061
ENSDARG00000101279	29.7908	-7.55718	2.11065	-3.5805	0.000342932	0.00322421
ENSDARG00000106630	28.8627	-7.51136	2.56157	-2.93232	0.00336435	0.0212209
ENSDARG00000099801	57.0013	-7.4933	2.35072	-3.18766	0.00143429	0.0105921
ENSDARG00000037427	141.094	-7.47188	1.6462	-4.53887	5.65564e-06	9.65965e-05
ENSDARG00000061990	50.8036	-7.43323	1.86169	-3.99273	6.53181e-05	0.000797745
ENSDARG00000110874	130.526	-7.42363	1.89526	-3.91695	8.9676e-05	0.00104941
ENSDARG00000102129	26.3164	-7.37894	2.33593	-3.15888	0.00158376	0.0114958
ENSDARG00000030095	48.634	-7.36402	2.16321	-3.40422	0.000663545	0.00557653
ENSDARG00000087074	25.4611	-7.33029	2.26819	-3.23178	0.00123023	0.00930587
ENSDARG00000092765	44.7566	-7.32024	1.81044	-4.04335	5.26922e-05	0.000662208
ENSDARG00000093227	370.993	-7.31837	0.690315	-10.6015	2.93229e-26	1.62351e-23
ENSDARG00000101933	23.852	-7.23542	2.65377	-2.72647	0.00640164	0.0358118
ENSDARG00000071585	116.483	-7.19795	1.54483	-4.65937	3.17176e-06	5.86996e-05
ENSDARG00000054203	22.5192	-7.15088	2.19096	-3.26381	0.00109923	0.00848564
ENSDARG00000108781	38.9458	-7.14436	2.4302	-2.93983	0.00328397	0.0207797
ENSDARG00000117673	22.0116	-7.11886	2.74671	-2.59177	0.00954824	0.0493045
ENSDARG00000109862	36.859	-7.06261	2.39559	-2.94817	0.00319659	0.0203756
ENSDARG00000063577	57.292	-7.04322	1.53033	-4.60243	4.1759e-06	7.45173e-05
ENSDARG00000089953	38.7871	-7.04163	2.25924	-3.11681	0.00182821	0.0128854
ENSDARG00000026855	36.8069	-7.04102	1.89987	-3.70605	0.000210515	0.00215511
ENSDARG00000076701	139.925	-7.00569	1.63595	-4.28235	1.84932e-05	0.000268468
ENSDARG00000036424	73.8857	-6.99551	1.85716	-3.76678	0.000165365	0.0017579
ENSDARG00000003290	38.8142	-6.95149	1.96087	-3.5451	0.000392462	0.00362323
ENSDARG00000117466	19.3812	-6.93356	2.54363	-2.72585	0.00641365	0.0358287
ENSDARG00000058319	77.2056	-6.91228	2.07316	-3.33417	0.000855555	0.00691802
ENSDARG00000043589	34.4263	-6.86833	2.48555	-2.76331	0.00572191	0.0326601
ENSDARG00000104538	110.176	-6.83567	1.83381	-3.72758	0.000193324	0.00200173
ENSDARG00000110729	61.1166	-6.73516	1.44077	-4.67468	2.94409e-06	5.51518e-05
ENSDARG00000109327	67.7414	-6.58645	2.38352	-2.76333	0.00572147	0.0326601
ENSDARG00000076420	97.8423	-6.47369	1.58806	-4.07649	4.57206e-05	0.000587558
ENSDARG00000115504	39.9921	-6.46479	1.61096	-4.013	5.99509e-05	0.000740819
ENSDARG00000057468	76.4429	-6.4301	2.05793	-3.12455	0.00178078	0.0126315
ENSDARG00000099841	62.3192	-6.39425	2.10996	-3.03051	0.00244141	0.016379
ENSDARG00000025325	146.377	-6.36727	1.77364	-3.58995	0.000330736	0.00312132
ENSDARG00000112918	24.2637	-6.35792	2.09665	-3.03242	0.00242605	0.0163089
ENSDARG00000054048	77.5354	-6.34272	1.85552	-3.41829	0.000630158	0.00534936
ENSDARG00000101790	24.973	-6.29666	2.23186	-2.82126	0.00478349	0.0282084
ENSDARG00000015968	90.3872	-6.26991	2.06993	-3.02904	0.00245331	0.0164423
ENSDARG00000063568	24.4017	-6.25602	2.40613	-2.60004	0.0093214	0.0483839
ENSDARG00000011573	147.952	-6.09494	1.32185	-4.6109	4.0092e-06	7.17337e-05
ENSDARG00000034808	1142.36	-5.94817	1.19922	-4.96002	7.04849e-07	1.56973e-05
ENSDARG00000078736	72.0406	-5.91975	1.23017	-4.81214	1.4932e-06	3.06198e-05
ENSDARG00000073920	144.138	-5.90759	1.37187	-4.30622	1.66066e-05	0.000244462
ENSDARG00000109164	25.2507	-5.82278	2.12052	-2.74593	0.00603405	0.0341581
ENSDARG00000073850	54.1257	-5.82101	2.0467	-2.84409	0.00445381	0.0266987
ENSDARG00000061042	157.937	-5.80524	1.51268	-3.83773	0.000124178	0.0013843
ENSDARG00000032639	452.058	-5.75457	1.57301	-3.65832	0.000253874	0.00251003
ENSDARG00000060330	62.8642	-5.72316	2.01345	-2.84246	0.00447668	0.0268278
ENSDARG00000093974	29.0006	-5.68659	2.07379	-2.74212	0.00610438	0.0345099
ENSDARG00000009471	69.7026	-5.67146	1.87904	-3.01827	0.00254223	0.0169188
ENSDARG00000117093	172.21	-5.66325	1.77482	-3.19088	0.00141838	0.0104902
ENSDARG00000051793	181.299	-5.64552	1.81062	-3.118	0.00182083	0.0128404
ENSDARG00000036952	81.9913	-5.6446	1.86824	-3.02134	0.00251656	0.0167928
ENSDARG00000100041	389.016	-5.6417	1.26373	-4.46431	8.03274e-06	0.00013203
ENSDARG00000079782	204.41	-5.57258	0.945107	-5.89624	3.71878e-09	1.47069e-07
ENSDARG00000117284	49.2155	-5.55916	1.96622	-2.82733	0.00469377	0.0278358
ENSDARG00000079575	68.3762	-5.52975	1.77596	-3.11368	0.00184771	0.0130044
ENSDARG00000077178	132.638	-5.51575	1.43076	-3.85512	0.000115672	0.00130627
ENSDARG00000037390	426.266	-5.45079	1.25971	-4.327	1.51153e-05	0.000226015
ENSDARG00000055752	988.926	-5.41562	1.04878	-5.16372	2.42088e-07	6.03162e-06
ENSDARG00000092846	211.045	-5.4092	1.98272	-2.72817	0.00636873	0.0356577
ENSDARG00000055825	74.9079	-5.40102	1.55661	-3.46973	0.000520983	0.00456651
ENSDARG00000090696	149.431	-5.38499	1.25754	-4.28215	1.85099e-05	0.000268515
ENSDARG00000090969	368.914	-5.34778	1.59275	-3.35759	0.000786261	0.00644928
ENSDARG00000096896	172.631	-5.3251	1.89049	-2.81679	0.00485065	0.0285285
ENSDARG00000096564	238.643	-5.32198	1.24041	-4.29051	1.78265e-05	0.000259925
ENSDARG00000087666	442.621	-5.32156	1.83636	-2.89788	0.00375696	0.0231982
ENSDARG00000053992	152.003	-5.30808	1.17059	-4.53452	5.7735e-06	9.83568e-05
ENSDARG00000059824	34.6032	-5.29481	1.53132	-3.45768	0.000544848	0.00474232
ENSDARG00000087709	240.897	-5.25491	1.66152	-3.16272	0.00156302	0.0113867
ENSDARG00000078645	83.569	-5.18728	1.20212	-4.31511	1.59522e-05	0.000236401
ENSDARG00000037056	47.2059	-5.17641	1.55019	-3.3392	0.000840187	0.00681783
ENSDARG00000077087	187.25	-5.03753	1.63046	-3.08964	0.00200401	0.0139
ENSDARG00000025757	1064.19	-4.99549	0.783977	-6.37199	1.86597e-10	1.01619e-08
ENSDARG00000026084	472.653	-4.9926	1.51036	-3.30558	0.00094779	0.00754447
ENSDARG00000071904	67.3984	-4.97129	1.69452	-2.93374	0.00334905	0.0211378
ENSDARG00000036344	73960	-4.94734	0.559954	-8.83525	9.98783e-19	2.23682e-16
ENSDARG00000075909	193.037	-4.93391	1.69037	-2.91883	0.00351345	0.0219668
ENSDARG00000061168	210.583	-4.91759	1.57825	-3.11586	0.00183409	0.0129222
ENSDARG00000063006	120.854	-4.9046	1.39499	-3.51586	0.00043834	0.00397136
ENSDARG00000076357	578.729	-4.86353	1.49768	-3.24737	0.00116476	0.00888137
ENSDARG00000110192	32.0505	-4.81107	1.74956	-2.74987	0.00596198	0.0337981
ENSDARG00000058284	57.9465	-4.78223	1.73246	-2.76037	0.00577366	0.0329084
ENSDARG00000103535	304.635	-4.77588	0.57673	-8.28097	1.22179e-16	1.9799e-14
ENSDARG00000075887	183.565	-4.76413	1.82214	-2.61457	0.00893392	0.0468287
ENSDARG00000018228	948.238	-4.70584	1.07261	-4.38728	1.14777e-05	0.000178729
ENSDARG00000056833	169.778	-4.67813	1.58029	-2.9603	0.00307341	0.0197039
ENSDARG00000037618	871.814	-4.65213	1.32952	-3.49911	0.00046682	0.00416876
ENSDARG00000079697	77.3668	-4.61445	1.70921	-2.69976	0.00693897	0.0381433
ENSDARG00000076132	665.049	-4.56519	1.65107	-2.76499	0.00569237	0.0325661
ENSDARG00000110637	24.8399	-4.55455	1.39733	-3.25948	0.00111617	0.00858314
ENSDARG00000110320	121.23	-4.5409	1.61438	-2.81278	0.00491154	0.0288356
ENSDARG00000036215	74.419	-4.5232	1.45675	-3.10499	0.00190288	0.0133175
ENSDARG00000079622	680.716	-4.4244	1.03241	-4.28548	1.82343e-05	0.000264903
ENSDARG00000094045	3033.35	-4.36036	0.611012	-7.1363	9.58784e-13	8.13212e-11
ENSDARG00000086706	272.85	-4.35862	1.48054	-2.94395	0.00324054	0.0205946
ENSDARG00000098871	91.022	-4.35569	1.31524	-3.31172	0.000927246	0.0074141
ENSDARG00000054378	10020.6	-4.30451	0.371185	-11.5967	4.28465e-31	3.5584e-28
ENSDARG00000018542	11429.6	-4.29612	0.73753	-5.82501	5.71106e-09	2.16002e-07
ENSDARG00000079618	225.329	-4.27139	1.52418	-2.80241	0.00507224	0.0295873
ENSDARG00000095301	971.148	-4.24633	0.439384	-9.66429	4.27562e-22	1.50859e-19
ENSDARG00000096879	416.639	-4.23842	1.10245	-3.84454	0.000120777	0.00135015
ENSDARG00000088277	874.537	-4.21861	0.501388	-8.41387	3.96714e-17	6.75838e-15
ENSDARG00000012306	257.175	-4.17078	1.17041	-3.56352	0.000365916	0.00340656
ENSDARG00000020758	2888.54	-4.11407	1.16686	-3.52577	0.000422247	0.00384653
ENSDARG00000111899	153.647	-4.10897	1.44263	-2.84825	0.00439609	0.0264163
ENSDARG00000078087	579.088	-4.09827	1.52705	-2.68377	0.00727966	0.0396877
ENSDARG00000074403	105.581	-4.08051	1.44465	-2.82457	0.00473436	0.0279932
ENSDARG00000092307	48.3554	-4.0718	1.54059	-2.64301	0.00821725	0.0438635
ENSDARG00000058015	353	-4.05762	1.42519	-2.84708	0.00441228	0.0264976
ENSDARG00000029057	276.647	-4.05247	0.841354	-4.81661	1.46016e-06	2.99732e-05
ENSDARG00000100805	104.685	-4.04575	1.33804	-3.02365	0.00249745	0.0167044
ENSDARG00000094503	135.604	-4.02214	0.817209	-4.92181	8.57495e-07	1.86183e-05
ENSDARG00000016460	777.902	-4.01047	1.1795	-3.40014	0.000673523	0.00564535
ENSDARG00000023151	2794.72	-4.0001	0.386522	-10.3489	4.23102e-25	2.16237e-22
ENSDARG00000054542	57.7232	-3.98988	1.00278	-3.97882	6.92576e-05	0.000837648
ENSDARG00000006891	489.334	-3.97077	1.21869	-3.25824	0.00112105	0.00861068
ENSDARG00000039500	120.723	-3.90124	1.4031	-2.78045	0.00542837	0.0313255
ENSDARG00000034528	7088.7	-3.87257	0.317412	-12.2005	3.09089e-34	2.80035e-31
ENSDARG00000060319	16699.1	-3.86362	0.413312	-9.34794	8.93674e-21	2.65861e-18
ENSDARG00000054332	331.921	-3.85351	1.12936	-3.41213	0.000644575	0.00544267
ENSDARG00000055723	507.11	-3.83333	1.24072	-3.0896	0.00200424	0.0139
ENSDARG00000112370	384.417	-3.82084	1.46351	-2.61073	0.00903499	0.0471675
ENSDARG00000102204	408.2	-3.78983	1.1745	-3.22675	0.00125206	0.00944944
ENSDARG00000077691	1993.47	-3.78651	1.1518	-3.28746	0.00101096	0.007952
ENSDARG00000062134	1265.96	-3.78613	0.252152	-15.0153	5.83024e-51	1.2912e-47
ENSDARG00000062217	884.764	-3.78249	0.951668	-3.97459	7.05019e-05	0.000851147
ENSDARG00000063157	642.638	-3.78075	1.14742	-3.29501	0.000984177	0.00777204
ENSDARG00000097386	193.932	-3.7668	1.43545	-2.62412	0.00868732	0.0459177
ENSDARG00000102050	49.3608	-3.75362	1.30328	-2.88013	0.00397512	0.0243118
ENSDARG00000099547	344.424	-3.73334	1.13039	-3.3027	0.000957574	0.00759203
ENSDARG00000041301	248.726	-3.72954	1.44162	-2.58705	0.00968026	0.0498828
ENSDARG00000097477	231.64	-3.72033	1.24145	-2.99676	0.00272869	0.0178967
ENSDARG00000040214	842.665	-3.71934	1.35749	-2.73987	0.00614633	0.0346559
ENSDARG00000011769	292.304	-3.69919	1.23281	-3.00062	0.00269431	0.0177062
ENSDARG00000059997	436.343	-3.69697	1.32151	-2.79753	0.00514955	0.0299594
ENSDARG00000076280	514.024	-3.6844	0.644483	-5.71682	1.08534e-08	3.82207e-07
ENSDARG00000019692	1100.28	-3.68127	1.16644	-3.15599	0.00159955	0.0115936
ENSDARG00000059747	606.642	-3.6772	0.698125	-5.26726	1.38474e-07	3.73488e-06
ENSDARG00000077799	7482	-3.65993	0.451415	-8.10769	5.15914e-16	7.73172e-14
ENSDARG00000070603	2190.68	-3.65395	0.269429	-13.5618	6.7466e-42	1.22248e-38
ENSDARG00000001559	422.301	-3.64184	1.30736	-2.78564	0.00534221	0.0309088
ENSDARG00000104678	122.161	-3.64099	1.2908	-2.82074	0.00479135	0.0282297
ENSDARG00000053122	681.381	-3.63197	1.04773	-3.46651	0.000527258	0.00461542
ENSDARG00000061255	527.64	-3.62463	0.958625	-3.78107	0.000156154	0.00167879
ENSDARG00000012860	5466.85	-3.6223	0.402771	-8.99345	2.39598e-19	6.28377e-17
ENSDARG00000023448	837.237	-3.61752	1.22376	-2.95606	0.00311601	0.0199193
ENSDARG00000007751	284.222	-3.61712	1.02917	-3.51461	0.000440408	0.00398286
ENSDARG00000107442	2006.3	-3.61275	0.558545	-6.46815	9.92104e-11	5.7682e-09
ENSDARG00000034424	894.474	-3.60998	0.837404	-4.31092	1.62576e-05	0.00024039
ENSDARG00000056915	748.436	-3.58394	1.18244	-3.03095	0.00243783	0.0163605
ENSDARG00000074443	717.97	-3.57653	0.610685	-5.85659	4.7246e-09	1.81446e-07
ENSDARG00000099096	403.895	-3.5675	0.551429	-6.46954	9.82992e-11	5.7553e-09
ENSDARG00000018619	541.748	-3.54071	0.908587	-3.89694	9.74154e-05	0.00112954
ENSDARG00000031952	1146.26	-3.53155	0.714205	-4.94473	7.62504e-07	1.68682e-05
ENSDARG00000104807	150.857	-3.52459	1.01158	-3.48424	0.000493536	0.00436431
ENSDARG00000099757	1254.94	-3.51176	0.51749	-6.78613	1.15182e-11	8.1701e-10
ENSDARG00000094857	2988.34	-3.50568	1.0158	-3.45117	0.000558171	0.00483296
ENSDARG00000092052	1811.17	-3.50188	0.856189	-4.09008	4.31228e-05	0.000562515
ENSDARG00000053130	47454.9	-3.48992	0.453539	-7.69487	1.41642e-14	1.57721e-12
ENSDARG00000032799	502.825	-3.47656	1.00778	-3.44971	0.000561189	0.00485697
ENSDARG00000115053	29.8682	-3.43907	1.14653	-2.99955	0.00270374	0.0177565
ENSDARG00000089641	435.117	-3.43639	1.05685	-3.25152	0.00114789	0.00877627
ENSDARG00000096926	648.245	-3.43366	0.777017	-4.41903	9.91456e-06	0.000157589
ENSDARG00000059899	512.053	-3.42621	1.26283	-2.71311	0.00666552	0.0369047
ENSDARG00000074746	994.197	-3.42515	0.549232	-6.23626	4.48161e-10	2.23365e-08
ENSDARG00000006838	38249.7	-3.40701	0.498993	-6.82778	8.62401e-12	6.29647e-10
ENSDARG00000010727	678.465	-3.38908	0.995564	-3.40418	0.000663632	0.00557653
ENSDARG00000110902	728.434	-3.37813	0.980321	-3.44594	0.000569075	0.00491882
ENSDARG00000075307	2652.8	-3.37689	0.660891	-5.10959	3.22851e-07	7.73799e-06
ENSDARG00000036494	170.156	-3.37588	0.849193	-3.97539	7.02629e-05	0.000848776
ENSDARG00000098215	100.042	-3.36837	1.28987	-2.61141	0.009017	0.0471106
ENSDARG00000074216	2315.84	-3.31754	0.708482	-4.68261	2.8325e-06	5.3565e-05
ENSDARG00000079805	325.099	-3.3009	0.469158	-7.03579	1.98138e-12	1.62522e-10
ENSDARG00000055855	8770.25	-3.29711	0.521549	-6.32177	2.5859e-10	1.35637e-08
ENSDARG00000057568	36883.5	-3.29577	0.50464	-6.53094	6.53581e-11	4.00836e-09
ENSDARG00000006396	557.625	-3.29553	1.27383	-2.58711	0.00967859	0.0498828
ENSDARG00000002037	2663.66	-3.2928	0.342274	-9.62036	6.56031e-22	2.25448e-19
ENSDARG00000061741	367.236	-3.28401	0.685723	-4.78912	1.67514e-06	3.37261e-05
ENSDARG00000071025	334.176	-3.28122	1.26502	-2.5938	0.0094921	0.0490704
ENSDARG00000100480	2764.55	-3.27233	0.533276	-6.13629	8.44724e-10	3.9163e-08
ENSDARG00000089318	123.986	-3.27007	1.20267	-2.719	0.00654789	0.036406
ENSDARG00000091658	1499.79	-3.26453	0.682496	-4.78322	1.72509e-06	3.46618e-05
ENSDARG00000003146	3920.83	-3.25985	0.549191	-5.93574	2.92531e-09	1.20221e-07
ENSDARG00000028354	97432.8	-3.25783	0.341874	-9.52934	1.58288e-21	5.08872e-19
ENSDARG00000086573	1127.98	-3.25462	0.523734	-6.21426	5.15659e-10	2.52533e-08
ENSDARG00000088898	840.22	-3.25296	1.114	-2.92008	0.00349939	0.0219132
ENSDARG00000004302	4639.14	-3.2426	0.662786	-4.89237	9.9627e-07	2.13523e-05
ENSDARG00000023228	18778.6	-3.23482	0.562066	-5.75523	8.65223e-09	3.12943e-07
ENSDARG00000042846	1754.33	-3.22503	1.10756	-2.91184	0.00359303	0.0223941
ENSDARG00000057921	923.194	-3.22392	0.249071	-12.9438	2.54856e-38	3.90753e-35
ENSDARG00000070624	827.052	-3.19724	1.00023	-3.19652	0.00139098	0.0103182
ENSDARG00000018047	2125.99	-3.19396	0.498632	-6.40545	1.49928e-10	8.30101e-09
ENSDARG00000006712	720.315	-3.18633	0.73774	-4.31904	1.56707e-05	0.000232575
ENSDARG00000074508	7311.85	-3.18351	0.585344	-5.43871	5.36679e-08	1.61344e-06
ENSDARG00000034493	727.601	-3.18055	0.815902	-3.8982	9.69092e-05	0.00112498
ENSDARG00000098353	53.0688	-3.17966	1.02336	-3.10707	0.0018895	0.0132332
ENSDARG00000078760	2225.15	-3.17178	0.881486	-3.59822	0.000320401	0.00304107
ENSDARG00000100764	3388.17	-3.16077	0.53132	-5.9489	2.69949e-09	1.1233e-07
ENSDARG00000067815	147.631	-3.16017	0.896136	-3.52644	0.000421184	0.00383861
ENSDARG00000025106	9201.41	-3.15098	0.361224	-8.72307	2.70763e-18	5.6809e-16
ENSDARG00000108535	14875.2	-3.14451	0.364973	-8.61572	6.95013e-18	1.37158e-15
ENSDARG00000101446	21614.5	-3.14297	0.324087	-9.69793	3.0769e-22	1.13572e-19
ENSDARG00000067964	8939.59	-3.11077	0.51263	-6.06825	1.29313e-09	5.7791e-08
ENSDARG00000037403	15958	-3.09535	0.36651	-8.44546	3.02856e-17	5.2952e-15
ENSDARG00000110570	63.5973	-3.09455	1.05677	-2.92831	0.00340805	0.0214423
ENSDARG00000063314	2081.29	-3.09008	0.602737	-5.12676	2.94778e-07	7.14783e-06
ENSDARG00000091509	163.65	-3.07931	0.75725	-4.06644	4.77365e-05	0.000608755
ENSDARG00000040982	468.336	-3.07826	0.498434	-6.17587	6.57999e-10	3.13761e-08
ENSDARG00000032653	275.74	-3.06854	1.01744	-3.01595	0.00256178	0.0170361
ENSDARG00000036186	1.52334e+06	-3.05309	0.298955	-10.2125	1.74263e-24	8.07771e-22
ENSDARG00000096991	625.582	-3.05245	0.863646	-3.53438	0.000408736	0.00374227
ENSDARG00000079204	963.028	-3.05185	1.03729	-2.94213	0.0032596	0.020678
ENSDARG00000034187	68861.1	-3.05068	0.344207	-8.86294	7.79305e-19	1.78542e-16
ENSDARG00000101776	8422.42	-3.04842	0.350307	-8.70215	3.25668e-18	6.76169e-16
ENSDARG00000070575	1568.02	-3.03397	0.475166	-6.38507	1.71316e-10	9.38095e-09
ENSDARG00000101743	259.821	-3.03162	0.772981	-3.92199	8.78198e-05	0.00103148
ENSDARG00000022971	1007.8	-3.03001	1.11076	-2.72788	0.00637427	0.0356787
ENSDARG00000013669	1146.91	-3.01691	0.724381	-4.16481	3.11611e-05	0.000426347
ENSDARG00000063670	694.723	-3.01585	0.720053	-4.18837	2.80967e-05	0.000390532
ENSDARG00000014973	1040.01	-3.01501	0.906706	-3.32523	0.000883444	0.00709746
ENSDARG00000062323	25592.5	-3.01366	0.310397	-9.70905	2.7591e-22	1.03763e-19
ENSDARG00000059818	782.27	-3.00206	1.05173	-2.8544	0.0043118	0.026022
ENSDARG00000021735	341.079	-2.98987	0.516373	-5.79014	7.03293e-09	2.62017e-07
ENSDARG00000089292	476.27	-2.98893	0.828807	-3.60631	0.000310583	0.0029535
ENSDARG00000086222	8521.54	-2.97976	0.196534	-15.1615	6.35927e-52	1.58441e-48
ENSDARG00000004187	4432.67	-2.9782	0.789779	-3.77093	0.000162642	0.00173454
ENSDARG00000014169	10267.6	-2.97135	0.449253	-6.61398	3.74113e-11	2.39769e-09
ENSDARG00000076163	336.286	-2.97058	0.505159	-5.88048	4.0907e-09	1.59826e-07
ENSDARG00000042128	4174.26	-2.95778	0.559807	-5.28358	1.26685e-07	3.46376e-06
ENSDARG00000062942	6177.25	-2.95359	0.517502	-5.7074	1.14718e-08	4.01856e-07
ENSDARG00000020609	263434	-2.95145	0.345178	-8.5505	1.22557e-17	2.30453e-15
ENSDARG00000027957	5291.79	-2.95091	0.570752	-5.17021	2.33832e-07	5.8552e-06
ENSDARG00000097110	19076.3	-2.9486	0.465643	-6.33232	2.41502e-10	1.28022e-08
ENSDARG00000031796	37476.7	-2.94118	0.280309	-10.4926	9.33723e-26	4.89762e-23
ENSDARG00000070621	177.526	-2.93509	0.802401	-3.65789	0.000254302	0.00251256
ENSDARG00000088817	144.056	-2.92831	1.08286	-2.70425	0.00684591	0.0376953
ENSDARG00000036878	1679.05	-2.91562	0.541285	-5.38648	7.18513e-08	2.103e-06
ENSDARG00000044169	174.754	-2.89223	0.712758	-4.0578	4.95364e-05	0.000628091
ENSDARG00000090481	5196.1	-2.88686	0.334268	-8.63638	5.80222e-18	1.1565e-15
ENSDARG00000007171	1266.86	-2.86858	0.333991	-8.5888	8.78832e-18	1.70067e-15
ENSDARG00000011317	413.207	-2.85904	0.870325	-3.28502	0.00101975	0.0080054
ENSDARG00000039399	15307.3	-2.85842	0.430892	-6.63371	3.27348e-11	2.15336e-09
ENSDARG00000109358	533.445	-2.85462	0.802236	-3.55833	0.000373223	0.00347134
ENSDARG00000060610	1840.73	-2.85096	0.77247	-3.6907	0.000223636	0.00225915
ENSDARG00000062447	2365.27	-2.8394	0.653546	-4.34461	1.39526e-05	0.000211486
ENSDARG00000105121	435.937	-2.83907	0.696906	-4.07382	4.62488e-05	0.000593199
ENSDARG00000040358	793.087	-2.83568	1.04931	-2.70242	0.00688364	0.0378809
ENSDARG00000079581	793.302	-2.82838	0.485724	-5.82301	5.77964e-09	2.18181e-07
ENSDARG00000083123	44.6713	-2.81955	1.00336	-2.81011	0.00495248	0.0290417
ENSDARG00000105109	1089.82	-2.79855	1.0285	-2.72099	0.00650864	0.0362577
ENSDARG00000093350	1444.93	-2.79268	0.5925	-4.71338	2.4364e-06	4.67846e-05
ENSDARG00000077047	2317.38	-2.78415	0.438076	-6.3554	2.07886e-10	1.11989e-08
ENSDARG00000057881	93453.2	-2.76739	0.342173	-8.0877	6.08026e-16	9.04416e-14
ENSDARG00000074505	644.428	-2.76659	0.450174	-6.1456	7.96601e-10	3.74478e-08
ENSDARG00000087426	2908.51	-2.7632	0.846028	-3.26609	0.00109045	0.00843745
ENSDARG00000035887	3038.24	-2.74998	0.617341	-4.45456	8.40667e-06	0.000137571
ENSDARG00000044514	12892.6	-2.74549	0.557363	-4.92585	8.39941e-07	1.8317e-05
ENSDARG00000068100	830.323	-2.73283	0.43177	-6.32936	2.46182e-10	1.30157e-08
ENSDARG00000034430	550.842	-2.72404	0.669415	-4.06929	4.71573e-05	0.000601811
ENSDARG00000093185	136.973	-2.72325	0.95448	-2.85313	0.00432916	0.0260928
ENSDARG00000062208	179.73	-2.71964	0.744656	-3.65222	0.000259988	0.00255905
ENSDARG00000068624	647.335	-2.71638	0.814348	-3.33565	0.000851	0.00688678
ENSDARG00000025024	460.897	-2.71123	0.707851	-3.83023	0.000128021	0.00142078
ENSDARG00000079610	2085.64	-2.71097	0.667267	-4.0628	4.8487e-05	0.000617142
ENSDARG00000045669	1145.28	-2.70749	0.687488	-3.93823	8.20835e-05	0.000972704
ENSDARG00000099961	547.475	-2.70584	0.491041	-5.51041	3.57999e-08	1.12019e-06
ENSDARG00000087180	318.459	-2.70305	0.672281	-4.02071	5.80225e-05	0.000718772
ENSDARG00000031283	57819.8	-2.69954	0.45203	-5.97204	2.34308e-09	9.85281e-08
ENSDARG00000005141	1981.42	-2.69598	0.364399	-7.39841	1.37825e-13	1.34663e-11
ENSDARG00000026247	1364.16	-2.69504	0.613187	-4.39513	1.10705e-05	0.000173336
ENSDARG00000086735	1257.43	-2.69017	0.516673	-5.20671	1.92223e-07	4.96293e-06
ENSDARG00000038465	7017.79	-2.68915	0.705692	-3.81065	0.0001386	0.00151928
ENSDARG00000093799	501.734	-2.68346	0.525969	-5.10195	3.36179e-07	8.02482e-06
ENSDARG00000041078	14998.8	-2.68326	0.432825	-6.19942	5.66719e-10	2.75508e-08
ENSDARG00000037905	1575.42	-2.6823	0.52337	-5.12505	2.97455e-07	7.19523e-06
ENSDARG00000030980	2420.07	-2.68125	0.32834	-8.16608	3.18567e-16	4.96068e-14
ENSDARG00000017542	2298.03	-2.67663	0.370395	-7.22641	4.95938e-13	4.4932e-11
ENSDARG00000073752	70.776	-2.6603	0.925397	-2.87477	0.00404322	0.0246527
ENSDARG00000020811	1444.41	-2.65518	0.617311	-4.3012	1.69878e-05	0.000249338
ENSDARG00000051970	3060.54	-2.65484	0.389227	-6.8208	9.05381e-12	6.58615e-10
ENSDARG00000007824	5820.34	-2.64907	0.211461	-12.5274	5.28387e-36	6.19518e-33
ENSDARG00000006923	2076.4	-2.64328	0.386983	-6.83047	8.46356e-12	6.22493e-10
ENSDARG00000104922	1088.71	-2.6407	0.412256	-6.40548	1.49893e-10	8.30101e-09
ENSDARG00000079586	1386.92	-2.64045	0.658887	-4.00744	6.13794e-05	0.000756595
ENSDARG00000040741	2642.58	-2.6385	0.514008	-5.13318	2.84886e-07	6.95023e-06
ENSDARG00000078529	2087.86	-2.63694	0.484032	-5.44786	5.09805e-08	1.53895e-06
ENSDARG00000013787	475.418	-2.62277	0.533139	-4.91949	8.67698e-07	1.88193e-05
ENSDARG00000075752	1384.72	-2.6221	0.713742	-3.67374	0.000239029	0.00238216
ENSDARG00000103518	193.699	-2.61268	0.806202	-3.24073	0.00119225	0.0090633
ENSDARG00000028552	2449.52	-2.61143	0.447463	-5.83607	5.34449e-09	2.02908e-07
ENSDARG00000103736	3690.51	-2.60848	0.254282	-10.2582	1.08715e-24	5.15929e-22
ENSDARG00000090036	634.756	-2.60271	0.678961	-3.83337	0.000126397	0.0014051
ENSDARG00000037030	352.719	-2.60117	0.888996	-2.92596	0.00343394	0.021571
ENSDARG00000043697	39441.3	-2.59784	0.4708	-5.51793	3.43012e-08	1.07668e-06
ENSDARG00000045760	689.942	-2.59342	0.505363	-5.13179	2.87e-07	6.99325e-06
ENSDARG00000104297	1039.35	-2.58682	0.75671	-3.41851	0.000629639	0.00534724
ENSDARG00000061580	1019.73	-2.58115	0.571269	-4.51828	6.23428e-06	0.000105485
ENSDARG00000008140	935.526	-2.57961	0.523425	-4.92834	8.29332e-07	1.81564e-05
ENSDARG00000013005	948.14	-2.57754	0.481189	-5.35659	8.4805e-08	2.42598e-06
ENSDARG00000062672	1724.54	-2.57462	0.53108	-4.84789	1.24782e-06	2.59078e-05
ENSDARG00000030832	991.131	-2.57234	0.744383	-3.45567	0.000548926	0.00476949
ENSDARG00000102912	135.674	-2.57117	0.790988	-3.25058	0.0011517	0.00880202
ENSDARG00000030967	1491.91	-2.57005	0.391216	-6.5694	5.05179e-11	3.1565e-09
ENSDARG00000077428	5447.82	-2.56969	0.303765	-8.45948	2.68583e-17	4.86672e-15
ENSDARG00000104326	762.898	-2.56309	0.497838	-5.14844	2.62662e-07	6.51167e-06
ENSDARG00000067999	1174.46	-2.56176	0.535755	-4.78159	1.73916e-06	3.49093e-05
ENSDARG00000117283	396.099	-2.56066	0.574279	-4.45892	8.23725e-06	0.00013502
ENSDARG00000009311	20519.9	-2.55347	0.402432	-6.3451	2.22284e-10	1.19422e-08
ENSDARG00000094860	1232.47	-2.55318	0.842337	-3.03106	0.00243694	0.0163601
ENSDARG00000023900	972.89	-2.55154	0.961997	-2.65234	0.00799364	0.0428881
ENSDARG00000098941	736.027	-2.53829	0.508869	-4.9881	6.09769e-07	1.37799e-05
ENSDARG00000015854	12259	-2.53332	0.1539	-16.4608	7.02166e-61	2.79912e-57
ENSDARG00000079455	2179.92	-2.53271	0.861459	-2.94003	0.00328184	0.0207794
ENSDARG00000114697	378.078	-2.52622	0.74141	-3.40732	0.000656035	0.0055237
ENSDARG00000062521	197.926	-2.52359	0.915841	-2.75549	0.00586043	0.0333267
ENSDARG00000101967	9556.09	-2.51918	0.418377	-6.02133	1.72993e-09	7.49588e-08
ENSDARG00000100400	1466.83	-2.51778	0.53143	-4.73775	2.161e-06	4.227e-05
ENSDARG00000059763	664.764	-2.51287	0.954824	-2.63176	0.00849435	0.045089
ENSDARG00000028148	2393.8	-2.51091	0.527201	-4.76272	1.91001e-06	3.80323e-05
ENSDARG00000015531	2423.15	-2.50586	0.68843	-3.63997	0.000272667	0.00266542
ENSDARG00000082753	93759	-2.50043	0.394435	-6.33927	2.30854e-10	1.23362e-08
ENSDARG00000060569	3395.52	-2.49966	0.402502	-6.2103	5.28819e-10	2.57712e-08
ENSDARG00000089879	5154.88	-2.49137	0.584006	-4.26599	1.99015e-05	0.000286615
ENSDARG00000079308	526.805	-2.48745	0.638086	-3.8983	9.68684e-05	0.00112498
ENSDARG00000044605	3912.52	-2.48689	0.752422	-3.30519	0.000949131	0.0075481
ENSDARG00000012019	4053.61	-2.48442	0.458931	-5.41349	6.18089e-08	1.83057e-06
ENSDARG00000075189	668.244	-2.482	0.60657	-4.09187	4.27915e-05	0.000558925
ENSDARG00000017537	463.64	-2.48135	0.536376	-4.62614	3.72546e-06	6.7438e-05
ENSDARG00000101606	1987.44	-2.48002	0.449064	-5.52265	3.33933e-08	1.05149e-06
ENSDARG00000037262	839.788	-2.47649	0.656725	-3.77097	0.000162613	0.00173454
ENSDARG00000033516	868.745	-2.47351	0.540756	-4.57416	4.78126e-06	8.36699e-05
ENSDARG00000018321	658.966	-2.47261	0.56764	-4.35595	1.32493e-05	0.000201746
ENSDARG00000078056	3235.39	-2.46886	0.189515	-13.0272	8.56708e-39	1.42299e-35
ENSDARG00000105271	335.432	-2.46628	0.659756	-3.73818	0.000185358	0.0019394
ENSDARG00000101125	489.279	-2.46359	0.662468	-3.71881	0.000200167	0.00206508
ENSDARG00000062687	526.758	-2.4509	0.566193	-4.32873	1.49971e-05	0.000224584
ENSDARG00000011941	772.482	-2.45083	0.656959	-3.73057	0.00019105	0.00198437
ENSDARG00000070442	12411.2	-2.4495	0.37152	-6.59318	4.30509e-11	2.74151e-09
ENSDARG00000097209	10304.8	-2.44854	0.273341	-8.95783	3.31126e-19	8.25002e-17
ENSDARG00000060112	2070.56	-2.44562	0.497901	-4.91186	9.0216e-07	1.95243e-05
ENSDARG00000055552	217.098	-2.4428	0.74781	-3.2666	0.00108846	0.00842534
ENSDARG00000081299	1404.59	-2.43925	0.578351	-4.2176	2.46915e-05	0.000347718
ENSDARG00000045383	986.221	-2.43043	0.813381	-2.98806	0.00280755	0.0182996
ENSDARG00000077256	29545.9	-2.42883	0.287547	-8.44673	2.9958e-17	5.2952e-15
ENSDARG00000044812	706.388	-2.42632	0.631099	-3.8446	0.00012075	0.00135015
ENSDARG00000092632	2061.71	-2.42432	0.59177	-4.09673	4.19027e-05	0.000549477
ENSDARG00000057025	2505.3	-2.42269	0.302079	-8.02006	1.05695e-15	1.49413e-13
ENSDARG00000076779	20389.3	-2.41891	0.227077	-10.6524	1.6995e-26	9.67839e-24
ENSDARG00000069334	2874.87	-2.4145	0.635514	-3.79929	0.000145113	0.00157968
ENSDARG00000101317	4382.43	-2.41216	0.335826	-7.18278	6.83071e-13	6.07811e-11
ENSDARG00000076265	1289.52	-2.40581	0.634832	-3.78968	0.000150838	0.0016322
ENSDARG00000032126	4500.11	-2.40539	0.345061	-6.97093	3.14855e-12	2.50028e-10
ENSDARG00000043012	2527.99	-2.40216	0.469951	-5.11151	3.19587e-07	7.67471e-06
ENSDARG00000004218	4494.95	-2.39835	0.402281	-5.96189	2.49344e-09	1.0441e-07
ENSDARG00000075813	2442.24	-2.39826	0.24346	-9.85072	6.80538e-23	2.88606e-20
ENSDARG00000113771	542.484	-2.39738	0.390714	-6.13589	8.46843e-10	3.9163e-08
ENSDARG00000069297	2080.5	-2.39128	0.302134	-7.91463	2.47981e-15	3.20959e-13
ENSDARG00000101212	691.546	-2.38497	0.554197	-4.30347	1.68144e-05	0.000246975
ENSDARG00000104491	4843.01	-2.38471	0.333095	-7.15923	8.1131e-13	6.97027e-11
ENSDARG00000053544	6514.77	-2.38455	0.277972	-8.5784	9.62007e-18	1.84372e-15
ENSDARG00000109715	35197.1	-2.38386	0.405427	-5.87989	4.1055e-09	1.59826e-07
ENSDARG00000102879	287.698	-2.38355	0.808589	-2.94779	0.00320051	0.0203875
ENSDARG00000032623	12564.4	-2.38239	0.50418	-4.72527	2.29805e-06	4.43844e-05
ENSDARG00000101098	848.046	-2.38185	0.421433	-5.6518	1.58774e-08	5.40049e-07
ENSDARG00000061718	1226.49	-2.37644	0.339573	-6.99831	2.59064e-12	2.07376e-10
ENSDARG00000095421	2383.19	-2.37345	0.280025	-8.47583	2.33408e-17	4.26815e-15
ENSDARG00000077400	504.953	-2.37339	0.709296	-3.34612	0.000819514	0.00668354
ENSDARG00000069101	856.24	-2.37088	0.529052	-4.48137	7.41663e-06	0.000123293
ENSDARG00000021811	51029.6	-2.37009	0.298204	-7.94788	1.89737e-15	2.57267e-13
ENSDARG00000052748	5056.7	-2.3692	0.291042	-8.14042	3.93913e-16	6.03959e-14
ENSDARG00000079908	1008.35	-2.36703	0.31456	-7.52489	5.27667e-14	5.44946e-12
ENSDARG00000069951	22984	-2.36597	0.342634	-6.90524	5.01182e-12	3.84214e-10
ENSDARG00000063414	262.178	-2.36379	0.817743	-2.89062	0.00384481	0.0236163
ENSDARG00000013813	1681.95	-2.35829	0.454147	-5.19279	2.0717e-07	5.2737e-06
ENSDARG00000015425	1099.11	-2.35332	0.638587	-3.6852	0.000228521	0.00230056
ENSDARG00000079665	362.948	-2.352	0.900873	-2.61081	0.0090329	0.0471675
ENSDARG00000026796	1012.09	-2.35047	0.688869	-3.41208	0.000644699	0.00544267
ENSDARG00000003903	5065.07	-2.35032	0.303866	-7.7347	1.03644e-14	1.19412e-12
ENSDARG00000061216	595.487	-2.34973	0.872252	-2.69386	0.00706288	0.0387176
ENSDARG00000104989	784.248	-2.34523	0.767034	-3.05753	0.00223168	0.0151919
ENSDARG00000102730	1084.06	-2.34413	0.854889	-2.74203	0.0061061	0.0345099
ENSDARG00000073707	2220.76	-2.34362	0.35456	-6.60994	3.84473e-11	2.45619e-09
ENSDARG00000068745	29536.3	-2.34191	0.288416	-8.11991	4.66544e-16	7.04482e-14
ENSDARG00000063433	7527.87	-2.34083	0.473426	-4.94445	7.63608e-07	1.68739e-05
ENSDARG00000069928	954.28	-2.3403	0.460876	-5.07794	3.81549e-07	8.98939e-06
ENSDARG00000013317	22009.6	-2.33801	0.366552	-6.37837	1.78979e-10	9.77371e-09
ENSDARG00000062277	1859.73	-2.33678	0.451434	-5.17635	2.26267e-07	5.7016e-06
ENSDARG00000089444	2486.79	-2.3326	0.625214	-3.73089	0.000190803	0.00198284
ENSDARG00000101892	1293.74	-2.33032	0.503332	-4.62978	3.66051e-06	6.63979e-05
ENSDARG00000104413	6475.95	-2.32887	0.426017	-5.4666	4.58738e-08	1.40094e-06
ENSDARG00000063158	1563.12	-2.32422	0.599839	-3.87474	0.00010674	0.00122062
ENSDARG00000095754	796.374	-2.32354	0.538798	-4.31244	1.61462e-05	0.000239098
ENSDARG00000093745	803.638	-2.3234	0.623655	-3.72546	0.000194957	0.00201655
ENSDARG00000102713	223.878	-2.31997	0.683943	-3.39205	0.000693728	0.00577826
ENSDARG00000100722	712.174	-2.31684	0.523755	-4.42352	9.71066e-06	0.000154719
ENSDARG00000075400	203.405	-2.31666	0.653723	-3.54379	0.000394417	0.00363454
ENSDARG00000004377	35108.2	-2.31327	0.25924	-8.92325	4.52813e-19	1.10067e-16
ENSDARG00000098880	3255.6	-2.3123	0.309506	-7.47092	7.96349e-14	7.9763e-12
ENSDARG00000059534	1966.01	-2.30748	0.384108	-6.00737	1.88557e-09	8.13427e-08
ENSDARG00000101869	1048.88	-2.30715	0.467403	-4.9361	7.97015e-07	1.75537e-05
ENSDARG00000094526	1075.02	-2.30579	0.375853	-6.1348	8.52646e-10	3.93401e-08
ENSDARG00000113702	667.296	-2.30205	0.787872	-2.92186	0.00347953	0.0217957
ENSDARG00000068370	1516.66	-2.30109	0.732451	-3.14163	0.0016801	0.0120416
ENSDARG00000053665	2261.25	-2.30105	0.496031	-4.63892	3.50227e-06	6.39846e-05
ENSDARG00000045447	1848.63	-2.29936	0.549255	-4.18632	2.83509e-05	0.000392488
ENSDARG00000073824	1311.45	-2.29602	0.596499	-3.84916	0.000118524	0.00133105
ENSDARG00000079281	462.577	-2.29505	0.744201	-3.08391	0.00204297	0.0141111
ENSDARG00000043673	1653.18	-2.29433	0.568041	-4.03903	5.36736e-05	0.000672845
ENSDARG00000100795	9598.89	-2.29119	0.305095	-7.50976	5.92355e-14	6.04983e-12
ENSDARG00000061203	739.822	-2.28753	0.592483	-3.86092	0.000112961	0.00127916
ENSDARG00000069265	487.806	-2.2868	0.817521	-2.79723	0.00515421	0.0299733
ENSDARG00000044161	1067.99	-2.28445	0.629593	-3.62845	0.000285125	0.00275611
ENSDARG00000008983	354.569	-2.28316	0.728524	-3.13395	0.0017247	0.0123038
ENSDARG00000053190	1880.46	-2.28228	0.555123	-4.11131	3.93417e-05	0.00052069
ENSDARG00000014233	2274.41	-2.28003	0.663309	-3.43736	0.000587419	0.00504891
ENSDARG00000053559	3148.19	-2.27835	0.385223	-5.91438	3.33122e-09	1.34681e-07
ENSDARG00000038855	502.02	-2.27724	0.802474	-2.83778	0.00454289	0.0271394
ENSDARG00000069339	663.645	-2.27217	0.831329	-2.73318	0.00627263	0.0352583
ENSDARG00000056554	500.564	-2.26637	0.564483	-4.01494	5.94601e-05	0.00073521
ENSDARG00000024746	17328.4	-2.26469	0.434498	-5.2122	1.86618e-07	4.83702e-06
ENSDARG00000062448	570.116	-2.26347	0.814154	-2.78016	0.00543328	0.0313447
ENSDARG00000036911	611.48	-2.26325	0.51615	-4.38487	1.16057e-05	0.0001803
ENSDARG00000074671	4565.51	-2.26184	0.37471	-6.03623	1.57756e-09	6.96964e-08
ENSDARG00000099648	423.981	-2.25982	0.643115	-3.51386	0.000441646	0.00399224
ENSDARG00000101393	917.019	-2.25452	0.641431	-3.51483	0.000440033	0.00398172
ENSDARG00000056605	15301.6	-2.24725	0.460174	-4.88347	1.04233e-06	2.21254e-05
ENSDARG00000069160	1612.28	-2.24655	0.710564	-3.16165	0.0015688	0.0114205
ENSDARG00000111977	4626.44	-2.24357	0.518056	-4.33074	1.48606e-05	0.000222876
ENSDARG00000055305	6944.92	-2.24134	0.354657	-6.31973	2.62024e-10	1.36719e-08
ENSDARG00000091293	4051.44	-2.23988	0.255697	-8.75992	1.95396e-18	4.18778e-16
ENSDARG00000007654	33735.1	-2.23972	0.318187	-7.03898	1.93648e-12	1.59496e-10
ENSDARG00000043864	3348.4	-2.23668	0.315927	-7.07972	1.44445e-12	1.20463e-10
ENSDARG00000060711	13928.5	-2.23502	0.362384	-6.16755	6.93542e-10	3.29921e-08
ENSDARG00000100876	778.059	-2.23213	0.296911	-7.51783	5.56907e-14	5.72179e-12
ENSDARG00000055338	940.64	-2.23159	0.509667	-4.37852	1.19488e-05	0.000184337
ENSDARG00000056745	7658.59	-2.23033	0.345239	-6.46025	1.04531e-10	6.00435e-09
ENSDARG00000078241	616.223	-2.22993	0.424493	-5.25316	1.49515e-07	3.96933e-06
ENSDARG00000041623	3738.32	-2.22575	0.45568	-4.88446	1.03713e-06	2.20384e-05
ENSDARG00000031049	2010.1	-2.22351	0.447219	-4.97185	6.63161e-07	1.48853e-05
ENSDARG00000019451	348.603	-2.21985	0.637645	-3.48132	0.000498945	0.00440628
ENSDARG00000058601	4483.93	-2.2198	0.521825	-4.25391	2.10071e-05	0.0003008
ENSDARG00000059610	1176.62	-2.21606	0.471479	-4.70023	2.59862e-06	4.95179e-05
ENSDARG00000061242	5389.75	-2.21466	0.19856	-11.1536	6.87574e-29	4.72576e-26
ENSDARG00000104179	135.263	-2.21224	0.838386	-2.63869	0.00832273	0.044341
ENSDARG00000091817	874.765	-2.21216	0.718407	-3.07926	0.00207515	0.0142824
ENSDARG00000086775	557.634	-2.20475	0.6103	-3.61257	0.000303176	0.00289828
ENSDARG00000075140	939.674	-2.2044	0.307722	-7.1636	7.85875e-13	6.81046e-11
ENSDARG00000056842	368.99	-2.2039	0.790577	-2.78771	0.00530817	0.0307495
ENSDARG00000063144	3854.11	-2.20082	0.475663	-4.62684	3.71284e-06	6.72766e-05
ENSDARG00000076127	494.328	-2.19934	0.623518	-3.52731	0.000419803	0.00382952
ENSDARG00000014273	3353.36	-2.19901	0.278848	-7.88604	3.11938e-15	3.96022e-13
ENSDARG00000098856	1773.64	-2.19379	0.370517	-5.92087	3.20239e-09	1.30532e-07
ENSDARG00000101380	972.502	-2.19043	0.536384	-4.0837	4.43242e-05	0.000572196
ENSDARG00000088463	562.837	-2.19039	0.582481	-3.76045	0.000169605	0.00179531
ENSDARG00000010042	3401.57	-2.1892	0.253452	-8.63753	5.74401e-18	1.15646e-15
ENSDARG00000032865	5059.08	-2.1892	0.341468	-6.41114	1.44432e-10	8.06391e-09
ENSDARG00000101903	1111.96	-2.1872	0.487495	-4.48661	7.23639e-06	0.000120699
ENSDARG00000102176	4034.56	-2.18687	0.414003	-5.28227	1.27594e-07	3.48385e-06
ENSDARG00000076995	2056.04	-2.18378	0.446327	-4.89277	9.94253e-07	2.1332e-05
ENSDARG00000043396	1105.66	-2.18331	0.704227	-3.10029	0.00193329	0.0134811
ENSDARG00000097492	3359.24	-2.18313	0.389681	-5.60234	2.11472e-08	7.00177e-07
ENSDARG00000055757	4644.35	-2.17941	0.349819	-6.23009	4.66165e-10	2.2999e-08
ENSDARG00000089331	162.266	-2.17915	0.755816	-2.88317	0.00393692	0.0240929
ENSDARG00000002656	2613.43	-2.17291	0.285283	-7.6167	2.60247e-14	2.80391e-12
ENSDARG00000090035	551.975	-2.17222	0.82884	-2.6208	0.00877245	0.0462328
ENSDARG00000013063	3549.06	-2.16992	0.353337	-6.14123	8.18858e-10	3.82236e-08
ENSDARG00000078599	3061.8	-2.16691	0.462872	-4.68145	2.84855e-06	5.38173e-05
ENSDARG00000117105	178.892	-2.16657	0.771956	-2.8066	0.00500678	0.0292998
ENSDARG00000002071	1437.58	-2.16196	0.571416	-3.78351	0.000154634	0.00166603
ENSDARG00000019541	3172.43	-2.15988	0.464202	-4.65289	3.27308e-06	6.02949e-05
ENSDARG00000070567	13364.5	-2.15762	0.225268	-9.57799	9.89495e-22	3.2871e-19
ENSDARG00000041599	6403.96	-2.15271	0.44909	-4.79349	1.63902e-06	3.30993e-05
ENSDARG00000089109	3503.69	-2.14922	0.440486	-4.8792	1.0652e-06	2.25387e-05
ENSDARG00000094052	434.727	-2.14813	0.45952	-4.67474	2.94331e-06	5.51518e-05
ENSDARG00000060808	343.174	-2.147	0.797421	-2.69243	0.00709325	0.0388391
ENSDARG00000102051	5857.88	-2.14497	0.284024	-7.55207	4.2841e-14	4.49425e-12
ENSDARG00000076052	5426.69	-2.14225	0.269668	-7.94405	1.95685e-15	2.61771e-13
ENSDARG00000077053	647.477	-2.14155	0.432865	-4.9474	7.52123e-07	1.66755e-05
ENSDARG00000102125	1449.1	-2.14144	0.682001	-3.13994	0.00168983	0.0120896
ENSDARG00000015780	4377.42	-2.14101	0.356239	-6.01004	1.85482e-09	8.01957e-08
ENSDARG00000023600	12964.1	-2.14096	0.290349	-7.37375	1.65893e-13	1.60513e-11
ENSDARG00000098702	433.295	-2.14024	0.581533	-3.68034	0.000232926	0.00233301
ENSDARG00000074221	671.556	-2.13552	0.606207	-3.52276	0.000427079	0.00388701
ENSDARG00000090624	674.988	-2.13536	0.687989	-3.10376	0.00191077	0.0133502
ENSDARG00000069765	1609.51	-2.13426	0.591479	-3.60835	0.000308156	0.00293723
ENSDARG00000014866	6730.06	-2.13273	0.38804	-5.49616	3.88159e-08	1.20511e-06
ENSDARG00000114695	5067.73	-2.12586	0.579548	-3.66813	0.000244327	0.0024289
ENSDARG00000099221	1012.14	-2.12532	0.365909	-5.80833	6.31006e-09	2.36859e-07
ENSDARG00000113657	427.176	-2.12481	0.642558	-3.3068	0.000943678	0.00751473
ENSDARG00000055288	339.389	-2.12459	0.690595	-3.07646	0.00209476	0.0143824
ENSDARG00000069701	9187.5	-2.11864	0.455791	-4.64828	3.34713e-06	6.14885e-05
ENSDARG00000057245	652.943	-2.11441	0.57431	-3.68164	0.000231735	0.0023281
ENSDARG00000037099	959.066	-2.10822	0.53823	-3.91695	8.96751e-05	0.00104941
ENSDARG00000068149	1779.72	-2.10741	0.365792	-5.76124	8.34987e-09	3.04259e-07
ENSDARG00000070626	2072.2	-2.10725	0.467128	-4.51107	6.45002e-06	0.000108583
ENSDARG00000036008	1195.47	-2.10617	0.56857	-3.70433	0.000211952	0.00216648
ENSDARG00000042069	4275.06	-2.10557	0.307389	-6.84985	7.39291e-12	5.50823e-10
ENSDARG00000020845	2587.77	-2.10372	0.480779	-4.37565	1.2107e-05	0.00018645
ENSDARG00000102376	633.63	-2.10348	0.447825	-4.69709	2.63893e-06	5.019e-05
ENSDARG00000019117	3315.31	-2.10113	0.34418	-6.10472	1.02982e-09	4.69709e-08
ENSDARG00000068480	4043.21	-2.10108	0.514023	-4.08753	4.35996e-05	0.00056651
ENSDARG00000087573	367.907	-2.10051	0.706576	-2.9728	0.00295098	0.0190476
ENSDARG00000063062	671.01	-2.10037	0.425942	-4.93111	8.17644e-07	1.79288e-05
ENSDARG00000019874	569.485	-2.09997	0.568349	-3.69486	0.000220006	0.00223574
ENSDARG00000097358	272.739	-2.09667	0.465822	-4.50101	6.76323e-06	0.000113281
ENSDARG00000070173	2177.65	-2.09664	0.445926	-4.70177	2.57916e-06	4.91941e-05
ENSDARG00000013020	1308.56	-2.0965	0.583348	-3.5939	0.00032576	0.00308165
ENSDARG00000063257	1255.86	-2.09027	0.433236	-4.82478	1.40161e-06	2.89802e-05
ENSDARG00000102447	5595.32	-2.0822	0.317497	-6.55816	5.44741e-11	3.38248e-09
ENSDARG00000018997	64041.1	-2.08096	0.384121	-5.41747	6.04484e-08	1.79561e-06
ENSDARG00000034504	1257.32	-2.08002	0.351738	-5.91356	3.34789e-09	1.35081e-07
ENSDARG00000061131	3718.51	-2.07854	0.412341	-5.04082	4.63535e-07	1.07432e-05
ENSDARG00000005453	391.603	-2.0782	0.46408	-4.47811	7.5306e-06	0.000124875
ENSDARG00000093851	287.662	-2.0781	0.66166	-3.14073	0.00168526	0.0120656
ENSDARG00000076118	537.172	-2.07632	0.541431	-3.83488	0.000125628	0.00139889
ENSDARG00000079857	7864.93	-2.07616	0.306005	-6.78472	1.16312e-11	8.22101e-10
ENSDARG00000031890	4619.01	-2.07404	0.32313	-6.41858	1.37554e-10	7.7232e-09
ENSDARG00000091584	479.084	-2.07178	0.570361	-3.6324	0.000280795	0.00272513
ENSDARG00000074777	1200.93	-2.06919	0.71837	-2.8804	0.0039717	0.0242983
ENSDARG00000099031	4038.19	-2.06747	0.292544	-7.06723	1.58054e-12	1.31264e-10
ENSDARG00000053222	1756.33	-2.06679	0.317421	-6.51119	7.4559e-11	4.53082e-09
ENSDARG00000056108	35749	-2.06397	0.40654	-5.07692	3.83596e-07	9.01631e-06
ENSDARG00000087181	286.73	-2.06113	0.560121	-3.67979	0.000233422	0.00233563
ENSDARG00000062056	10945.4	-2.05789	0.212957	-9.66337	4.31414e-22	1.50859e-19
ENSDARG00000061207	5060.04	-2.05589	0.255704	-8.0401	8.97654e-16	1.2872e-13
ENSDARG00000010610	1333.29	-2.05571	0.437953	-4.69391	2.68028e-06	5.08094e-05
ENSDARG00000086746	3070	-2.05469	0.742061	-2.76889	0.00562469	0.0322344
ENSDARG00000097196	2849.88	-2.05468	0.518736	-3.96093	7.46585e-05	0.000894824
ENSDARG00000038655	1832.17	-2.05394	0.451801	-4.54612	5.46427e-06	9.39828e-05
ENSDARG00000003085	751.344	-2.05345	0.376049	-5.46059	4.74562e-08	1.44412e-06
ENSDARG00000030547	1532.28	-2.05105	0.589263	-3.4807	0.000500097	0.00441059
ENSDARG00000034168	4668.53	-2.04611	0.48317	-4.23476	2.28793e-05	0.000324577
ENSDARG00000076569	856.699	-2.04205	0.276703	-7.37994	1.58357e-13	1.53969e-11
ENSDARG00000093219	126.127	-2.03989	0.659318	-3.09395	0.00197514	0.013722
ENSDARG00000100145	2517.99	-2.03863	0.433455	-4.70322	2.56096e-06	4.89407e-05
ENSDARG00000101979	487.558	-2.03215	0.35544	-5.71729	1.08236e-08	3.81834e-07
ENSDARG00000014287	17830.7	-2.03133	0.440492	-4.6115	3.99764e-06	7.16085e-05
ENSDARG00000103591	18455.2	-2.02818	0.341372	-5.94126	2.82837e-09	1.16719e-07
ENSDARG00000076500	4199.94	-2.02479	0.353578	-5.72659	1.0247e-08	3.6407e-07
ENSDARG00000099888	405.436	-2.02355	0.602873	-3.35652	0.000789311	0.00646631
ENSDARG00000042620	26692.1	-2.02222	0.35888	-5.63481	1.75249e-08	5.91042e-07
ENSDARG00000053487	1517.05	-2.02023	0.461812	-4.37458	1.21669e-05	0.000186834
ENSDARG00000032565	1955.47	-2.01971	0.509195	-3.96647	7.29445e-05	0.000876917
ENSDARG00000008723	1026.81	-2.01837	0.481706	-4.19005	2.78895e-05	0.000387923
ENSDARG00000005397	2623.07	-2.01314	0.428753	-4.69534	2.66157e-06	5.05243e-05
ENSDARG00000078842	2906.34	-2.00938	0.327465	-6.13619	8.45257e-10	3.9163e-08
ENSDARG00000017835	922.359	-2.00782	0.592946	-3.38617	0.000708747	0.00587635
ENSDARG00000074772	1320.08	-2.00681	0.676123	-2.96811	0.0029964	0.0192661
ENSDARG00000071357	558.33	-2.00642	0.527997	-3.80006	0.000144658	0.00157559
ENSDARG00000044053	9303.12	-2.004	0.29242	-6.85316	7.22349e-12	5.41273e-10
ENSDARG00000096889	623.953	-2.00122	0.73279	-2.73096	0.00631503	0.0354467
ENSDARG00000040177	1605.67	-2.00012	0.442926	-4.51571	6.31056e-06	0.000106505
ENSDARG00000101831	415.629	-2.00007	0.403034	-4.96254	6.95775e-07	1.55299e-05
ENSDARG00000052894	262.459	-1.99958	0.520033	-3.8451	0.000120501	0.00134898
ENSDARG00000105490	447.157	-1.99751	0.636692	-3.13733	0.00170496	0.0121891
ENSDARG00000076833	26254.4	-1.99751	0.33958	-5.88229	4.04624e-09	1.58447e-07
ENSDARG00000012581	797.776	-1.99554	0.70447	-2.83268	0.00461598	0.0274712
ENSDARG00000053499	528.476	-1.99509	0.752084	-2.65274	0.00798402	0.042848
ENSDARG00000060394	288.959	-1.99489	0.663918	-3.00473	0.00265815	0.0175386
ENSDARG00000053474	3304.06	-1.99221	0.356894	-5.58209	2.37651e-08	7.76534e-07
ENSDARG00000059053	2644.84	-1.99167	0.698509	-2.85131	0.00435395	0.0262105
ENSDARG00000056499	9716.86	-1.98487	0.521484	-3.80618	0.000141128	0.00154389
ENSDARG00000102047	731.718	-1.98405	0.414086	-4.7914	1.65623e-06	3.33792e-05
ENSDARG00000012625	4388.08	-1.9832	0.358225	-5.5362	3.09111e-08	9.82648e-07
ENSDARG00000002795	1693.33	-1.98278	0.642792	-3.08464	0.00203799	0.014085
ENSDARG00000076480	2298.63	-1.98014	0.604449	-3.27594	0.0010531	0.00819947
ENSDARG00000009949	2093.36	-1.97492	0.441706	-4.47112	7.78096e-06	0.000128599
ENSDARG00000069728	613.896	-1.97445	0.470723	-4.1945	2.73473e-05	0.000381446
ENSDARG00000103207	1704.95	-1.97089	0.392697	-5.01884	5.1984e-07	1.18961e-05
ENSDARG00000105118	7544.6	-1.96881	0.283707	-6.93959	3.93228e-12	3.04974e-10
ENSDARG00000071562	1008.8	-1.96734	0.52043	-3.78023	0.000156685	0.00168177
ENSDARG00000098386	2956.36	-1.96709	0.42808	-4.59514	4.32461e-06	7.65525e-05
ENSDARG00000043026	3877.17	-1.96673	0.231963	-8.47862	2.27883e-17	4.2057e-15
ENSDARG00000115013	117.817	-1.96326	0.667188	-2.94259	0.00325475	0.0206538
ENSDARG00000117729	1627.37	-1.9601	0.38169	-5.13533	2.81648e-07	6.89658e-06
ENSDARG00000079388	10379.2	-1.95634	0.155007	-12.621	1.61821e-36	2.15028e-33
ENSDARG00000009499	4507.26	-1.95609	0.185104	-10.5675	4.21428e-26	2.27025e-23
ENSDARG00000060885	1015.79	-1.95328	0.406619	-4.80372	1.55746e-06	3.17416e-05
ENSDARG00000045929	1766.11	-1.95327	0.503877	-3.87647	0.000105981	0.001214
ENSDARG00000079131	767.649	-1.95276	0.410965	-4.75165	2.01765e-06	3.98177e-05
ENSDARG00000003655	48083.9	-1.95074	0.242202	-8.0542	7.99988e-16	1.15546e-13
ENSDARG00000019579	434.431	-1.95063	0.733817	-2.6582	0.00785586	0.042274
ENSDARG00000096597	738.086	-1.95032	0.423466	-4.60561	4.11249e-06	7.35159e-05
ENSDARG00000008829	29999.1	-1.94371	0.322286	-6.03102	1.62929e-09	7.12172e-08
ENSDARG00000020798	14183.4	-1.94334	0.371801	-5.22682	1.72454e-07	4.51688e-06
ENSDARG00000035470	7475.94	-1.94168	0.174872	-11.1035	1.20657e-28	8.01647e-26
ENSDARG00000002210	2117.33	-1.94062	0.560403	-3.4629	0.000534384	0.00466057
ENSDARG00000062304	1176.09	-1.93758	0.611069	-3.1708	0.00152022	0.0111237
ENSDARG00000023445	10895.3	-1.93696	0.373848	-5.18115	2.20521e-07	5.57087e-06
ENSDARG00000104274	1191.17	-1.93677	0.498496	-3.88523	0.000102234	0.00117744
ENSDARG00000104344	282.028	-1.93654	0.59347	-3.26307	0.00110211	0.00850126
ENSDARG00000090721	1412.79	-1.9349	0.62434	-3.09911	0.00194103	0.0135228
ENSDARG00000053279	6975.32	-1.93114	0.488635	-3.95211	7.74652e-05	0.000923466
ENSDARG00000063412	1154.88	-1.92718	0.540771	-3.56376	0.000365581	0.00340503
ENSDARG00000042961	1376.76	-1.9252	0.605367	-3.18021	0.00147167	0.0108201
ENSDARG00000014746	7826.17	-1.92463	0.20212	-9.5222	1.69547e-21	5.36415e-19
ENSDARG00000088709	4615.16	-1.92363	0.370971	-5.18538	2.15571e-07	5.47358e-06
ENSDARG00000110496	2387.33	-1.92283	0.422962	-4.5461	5.46488e-06	9.39828e-05
ENSDARG00000062765	471.64	-1.92262	0.654327	-2.93831	0.00330003	0.0208585
ENSDARG00000021351	49116.1	-1.9204	0.333462	-5.75897	8.46282e-09	3.06991e-07
ENSDARG00000043746	5274.82	-1.91813	0.471765	-4.06586	4.78558e-05	0.000609887
ENSDARG00000011065	4749.57	-1.91805	0.337826	-5.67764	1.36565e-08	4.70938e-07
ENSDARG00000036493	754.397	-1.91789	0.571986	-3.35304	0.000799286	0.00653997
ENSDARG00000018107	966.355	-1.91575	0.402543	-4.75912	1.94437e-06	3.86227e-05
ENSDARG00000061421	567.193	-1.9154	0.631287	-3.03413	0.00241233	0.0162441
ENSDARG00000006832	2758.44	-1.91168	0.532455	-3.59032	0.000330277	0.00311846
ENSDARG00000062511	831.058	-1.9116	0.515142	-3.71083	0.000206583	0.0021185
ENSDARG00000043474	5372.29	-1.90811	0.316207	-6.03438	1.59576e-09	7.00586e-08
ENSDARG00000073883	21041	-1.90415	0.366029	-5.20219	1.96949e-07	5.06529e-06
ENSDARG00000020252	2444.35	-1.90352	0.370424	-5.13876	2.76564e-07	6.80553e-06
ENSDARG00000030166	1563.94	-1.9023	0.535005	-3.55567	0.000377016	0.00350171
ENSDARG00000039649	579.829	-1.90156	0.562001	-3.38356	0.000715528	0.00592216
ENSDARG00000068166	1807.75	-1.90105	0.415521	-4.57511	4.75976e-06	8.33669e-05
ENSDARG00000044015	859.205	-1.90104	0.521084	-3.64825	0.000264038	0.00259124
ENSDARG00000032737	413.098	-1.90046	0.733308	-2.59162	0.00955251	0.0493138
ENSDARG00000001994	65484.5	-1.89667	0.344703	-5.50232	3.74821e-08	1.16733e-06
ENSDARG00000070730	3305.48	-1.89402	0.393915	-4.8082	1.52295e-06	3.11338e-05
ENSDARG00000071059	1226.15	-1.89391	0.641339	-2.95306	0.00314645	0.0201009
ENSDARG00000056753	9106.8	-1.89185	0.349678	-5.41026	6.29324e-08	1.85832e-06
ENSDARG00000074328	2114.49	-1.89182	0.509489	-3.71317	0.000204679	0.00210292
ENSDARG00000006093	7689.94	-1.89122	0.404669	-4.6735	2.96114e-06	5.53154e-05
ENSDARG00000041022	4036.48	-1.88996	0.272192	-6.94349	3.82534e-12	2.99007e-10
ENSDARG00000099079	37452.4	-1.88822	0.251742	-7.50061	6.35226e-14	6.42707e-12
ENSDARG00000100592	2504.32	-1.88429	0.379824	-4.96097	7.01429e-07	1.56386e-05
ENSDARG00000092659	2103.15	-1.88125	0.291876	-6.44538	1.15309e-10	6.52936e-09
ENSDARG00000038801	1670.22	-1.88013	0.615685	-3.05373	0.00226019	0.0153492
ENSDARG00000063419	1531.64	-1.87988	0.372369	-5.04843	4.45457e-07	1.03604e-05
ENSDARG00000036442	1236.76	-1.87893	0.491405	-3.82359	0.00013152	0.00145313
ENSDARG00000087165	5602.24	-1.87874	0.426461	-4.40543	1.05573e-05	0.000167006
ENSDARG00000079251	799.544	-1.87747	0.454147	-4.13406	3.56403e-05	0.000477408
ENSDARG00000044155	1897.12	-1.87624	0.464616	-4.03826	5.38491e-05	0.000674032
ENSDARG00000006773	2266.39	-1.87611	0.483584	-3.87959	0.000104634	0.00120067
ENSDARG00000117660	992.294	-1.87584	0.429357	-4.36895	1.24848e-05	0.000191568
ENSDARG00000100851	3349.61	-1.87322	0.22869	-8.19111	2.58822e-16	4.06207e-14
ENSDARG00000001929	736.84	-1.87221	0.57848	-3.23642	0.00121038	0.00917661
ENSDARG00000071518	4627.38	-1.86945	0.340248	-5.49439	3.92062e-08	1.21344e-06
ENSDARG00000033447	4452.11	-1.86894	0.488452	-3.82625	0.000130108	0.00144073
ENSDARG00000063054	253.836	-1.8689	0.715515	-2.61197	0.00900226	0.0470582
ENSDARG00000060116	1446.2	-1.86806	0.534325	-3.49612	0.00047208	0.00421007
ENSDARG00000075245	2742.42	-1.86558	0.308273	-6.05171	1.43317e-09	6.37633e-08
ENSDARG00000095192	1716.34	-1.86505	0.413681	-4.50842	6.53116e-06	0.000109671
ENSDARG00000042608	326.166	-1.86398	0.705678	-2.6414	0.00825642	0.0440254
ENSDARG00000103002	22983.8	-1.86317	0.293688	-6.34405	2.23799e-10	1.19913e-08
ENSDARG00000056267	3423.69	-1.86005	0.499034	-3.72731	0.000193533	0.00200285
ENSDARG00000009026	3589.64	-1.85977	0.496712	-3.74417	0.00018099	0.00190069
ENSDARG00000027082	665.766	-1.85861	0.353994	-5.25039	1.51776e-07	4.02286e-06
ENSDARG00000094533	852.621	-1.85825	0.649604	-2.86059	0.00422854	0.0256024
ENSDARG00000005372	5275.88	-1.85764	0.611131	-3.03968	0.00236827	0.0159906
ENSDARG00000059485	4327.37	-1.85736	0.311902	-5.95495	2.60158e-09	1.08483e-07
ENSDARG00000063914	12976.1	-1.85496	0.297467	-6.23583	4.49376e-10	2.23365e-08
ENSDARG00000074307	859.289	-1.84736	0.451881	-4.08815	4.34821e-05	0.000566091
ENSDARG00000101510	249.899	-1.847	0.512949	-3.60076	0.000317293	0.003013
ENSDARG00000032317	4395.11	-1.84327	0.23331	-7.90052	2.77748e-15	3.54877e-13
ENSDARG00000079840	1833.91	-1.8425	0.307194	-5.99783	1.9997e-09	8.53493e-08
ENSDARG00000075209	1755.16	-1.84229	0.58294	-3.16034	0.00157586	0.0114552
ENSDARG00000034871	232.09	-1.8412	0.545678	-3.37414	0.000740457	0.0061113
ENSDARG00000045945	11727	-1.83922	0.219586	-8.37586	5.48217e-17	9.26022e-15
ENSDARG00000056659	1216.34	-1.836	0.588292	-3.12091	0.00180294	0.012766
ENSDARG00000055206	3131.66	-1.83196	0.529034	-3.46283	0.00053452	0.00466057
ENSDARG00000079249	1299.74	-1.83135	0.41589	-4.40345	1.06541e-05	0.000168271
ENSDARG00000068296	946.446	-1.83102	0.429738	-4.26078	2.03717e-05	0.000292965
ENSDARG00000007663	11170.9	-1.83031	0.267214	-6.84959	7.40621e-12	5.50823e-10
ENSDARG00000003971	792.407	-1.82415	0.561645	-3.24787	0.00116271	0.00887255
ENSDARG00000052604	489.252	-1.82361	0.498746	-3.65639	0.000255791	0.00252523
ENSDARG00000094160	685.742	-1.82211	0.532923	-3.41908	0.000628322	0.00533833
ENSDARG00000045685	7858.94	-1.81832	0.346112	-5.25357	1.49179e-07	3.96933e-06
ENSDARG00000076768	845.603	-1.81524	0.568767	-3.19154	0.00141518	0.0104743
ENSDARG00000009930	1402.1	-1.81461	0.453706	-3.99953	6.34684e-05	0.000777059
ENSDARG00000014488	1102.25	-1.81438	0.314717	-5.76512	8.15974e-09	2.98422e-07
ENSDARG00000028118	744.667	-1.81386	0.444098	-4.08436	4.41983e-05	0.00057131
ENSDARG00000000503	18860.5	-1.81248	0.283828	-6.38583	1.70469e-10	9.36031e-09
ENSDARG00000061099	7877.14	-1.80867	0.402353	-4.49522	6.94973e-06	0.00011621
ENSDARG00000099283	1076.94	-1.80826	0.48605	-3.72031	0.000198975	0.00205384
ENSDARG00000053724	508.302	-1.80791	0.626127	-2.88746	0.00388371	0.0238332
ENSDARG00000011862	1275.24	-1.80534	0.278476	-6.48294	8.99552e-11	5.3047e-09
ENSDARG00000076170	21140.4	-1.80512	0.334234	-5.40075	6.6361e-08	1.95667e-06
ENSDARG00000105201	1921.07	-1.80422	0.479579	-3.76208	0.000168503	0.00178554
ENSDARG00000057110	2969.9	-1.80316	0.395446	-4.55981	5.11996e-06	8.89199e-05
ENSDARG00000116815	494.658	-1.80154	0.467376	-3.85458	0.00011593	0.00130844
ENSDARG00000062108	3082.41	-1.80133	0.355023	-5.07386	3.89834e-07	9.14138e-06
ENSDARG00000010957	4930.94	-1.79769	0.386899	-4.6464	3.37783e-06	6.19954e-05
ENSDARG00000005085	4034.46	-1.79564	0.290544	-6.18026	6.39952e-10	3.06623e-08
ENSDARG00000016623	3069.42	-1.79383	0.366012	-4.90101	9.53459e-07	2.04788e-05
ENSDARG00000090617	1269.72	-1.7909	0.535758	-3.34273	0.000829572	0.00674349
ENSDARG00000005853	8116.68	-1.79085	0.22178	-8.0749	6.75347e-16	9.89781e-14
ENSDARG00000078125	447.014	-1.79081	0.552769	-3.23971	0.00119653	0.00908979
ENSDARG00000105083	2414.99	-1.78764	0.334495	-5.3443	9.07681e-08	2.56987e-06
ENSDARG00000016160	3154.37	-1.78761	0.495117	-3.61048	0.000305631	0.00291859
ENSDARG00000029114	2693.34	-1.78697	0.55665	-3.21022	0.00132635	0.00992373
ENSDARG00000079620	831.433	-1.78635	0.556825	-3.20809	0.00133619	0.00998123
ENSDARG00000105003	12570.3	-1.78614	0.37454	-4.76888	1.85249e-06	3.69979e-05
ENSDARG00000015537	3139.61	-1.78572	0.333142	-5.36024	8.31114e-08	2.38356e-06
ENSDARG00000069632	2379.67	-1.78374	0.291659	-6.11586	9.60347e-10	4.40037e-08
ENSDARG00000101713	1171.66	-1.78277	0.458686	-3.88668	0.000101625	0.00117221
ENSDARG00000004023	3181.73	-1.78264	0.472444	-3.77324	0.000161142	0.00172682
ENSDARG00000033901	965.385	-1.78223	0.471374	-3.78092	0.00015625	0.00167891
ENSDARG00000046107	2294.54	-1.78181	0.355966	-5.00555	5.5703e-07	1.27033e-05
ENSDARG00000057665	697.926	-1.77777	0.366667	-4.84845	1.24428e-06	2.58883e-05
ENSDARG00000078302	501.743	-1.7775	0.59571	-2.98383	0.00284662	0.0185104
ENSDARG00000076679	1090.82	-1.77661	0.63345	-2.80465	0.0050371	0.0294254
ENSDARG00000058969	5366.71	-1.77515	0.409442	-4.33553	1.4541e-05	0.000218605
ENSDARG00000097897	1147.5	-1.77447	0.448197	-3.95913	7.52242e-05	0.000901063
ENSDARG00000006747	2338.26	-1.77202	0.430074	-4.12027	3.78426e-05	0.000504873
ENSDARG00000013295	3277.13	-1.76982	0.431309	-4.10338	4.07166e-05	0.000536749
ENSDARG00000020475	3620.82	-1.76952	0.287505	-6.15474	7.51991e-10	3.56026e-08
ENSDARG00000042948	4027.89	-1.76945	0.468047	-3.78049	0.000156519	0.00168089
ENSDARG00000007356	577.587	-1.76755	0.542217	-3.25986	0.00111469	0.00857837
ENSDARG00000043465	27737.6	-1.76754	0.339764	-5.20226	1.9688e-07	5.06529e-06
ENSDARG00000061257	2060.9	-1.76682	0.436307	-4.04949	5.1329e-05	0.000648757
ENSDARG00000021404	2072.87	-1.76501	0.635831	-2.7759	0.00550485	0.031692
ENSDARG00000001710	4110.59	-1.76389	0.272708	-6.46807	9.92622e-11	5.7682e-09
ENSDARG00000077228	1335.33	-1.76321	0.554299	-3.18097	0.00146781	0.0107997
ENSDARG00000056797	4191.7	-1.76214	0.412524	-4.27161	1.94071e-05	0.0002799
ENSDARG00000016721	31119.9	-1.75711	0.170228	-10.3221	5.59795e-25	2.78946e-22
ENSDARG00000004580	16776.1	-1.75525	0.293403	-5.98237	2.1991e-09	9.30627e-08
ENSDARG00000081270	233.919	-1.75395	0.621514	-2.82206	0.00477156	0.0281631
ENSDARG00000077596	2076.67	-1.75301	0.298297	-5.87673	4.18442e-09	1.62581e-07
ENSDARG00000062174	5553.99	-1.75294	0.304643	-5.75407	8.71199e-09	3.1401e-07
ENSDARG00000076943	616.936	-1.75187	0.350145	-5.00328	5.63641e-07	1.28394e-05
ENSDARG00000098990	3637.59	-1.74694	0.402204	-4.34342	1.40279e-05	0.000212304
ENSDARG00000101020	445.271	-1.74691	0.634362	-2.7538	0.00589079	0.0334612
ENSDARG00000026582	7381.24	-1.74617	0.335915	-5.19824	2.01179e-07	5.16076e-06
ENSDARG00000059690	5573.8	-1.74561	0.473976	-3.68291	0.000230585	0.00231979
ENSDARG00000100825	43826.5	-1.74395	0.304756	-5.72245	1.04996e-08	3.71718e-07
ENSDARG00000018411	1035.32	-1.74365	0.567302	-3.07359	0.002115	0.0144767
ENSDARG00000112256	738.162	-1.74331	0.463499	-3.7612	0.000169101	0.00179092
ENSDARG00000079307	7805.55	-1.74322	0.367681	-4.74112	2.12539e-06	4.16962e-05
ENSDARG00000035732	279.734	-1.74109	0.517983	-3.36128	0.000775809	0.00636617
ENSDARG00000062477	3408.9	-1.74106	0.269127	-6.46929	9.84626e-11	5.7553e-09
ENSDARG00000023058	3419.4	-1.74026	0.242733	-7.16942	7.53135e-13	6.61299e-11
ENSDARG00000028663	619.974	-1.73965	0.475601	-3.65781	0.000254383	0.00251256
ENSDARG00000076889	2699.4	-1.73763	0.587809	-2.95611	0.00311551	0.0199193
ENSDARG00000087330	536.477	-1.73534	0.564869	-3.07212	0.00212547	0.0145434
ENSDARG00000104314	3216.5	-1.73501	0.267019	-6.49769	8.15606e-11	4.86726e-09
ENSDARG00000100139	637.39	-1.73241	0.455538	-3.80299	0.00014296	0.00156136
ENSDARG00000012896	1201.98	-1.73121	0.347599	-4.98047	6.34302e-07	1.42536e-05
ENSDARG00000079253	410.318	-1.72956	0.540124	-3.20215	0.00136404	0.010141
ENSDARG00000018066	512.313	-1.72864	0.605611	-2.85437	0.0043122	0.026022
ENSDARG00000043856	6255.12	-1.72576	0.532694	-3.23968	0.00119665	0.00908979
ENSDARG00000043970	3578.74	-1.72259	0.266506	-6.4636	1.02243e-10	5.90696e-09
ENSDARG00000058115	1297.42	-1.7221	0.594423	-2.89709	0.00376638	0.023242
ENSDARG00000075916	696.143	-1.72182	0.617715	-2.78741	0.00531319	0.0307677
ENSDARG00000096877	1820.72	-1.72019	0.358312	-4.80082	1.58018e-06	3.21061e-05
ENSDARG00000092799	934.9	-1.72011	0.524407	-3.28009	0.00103773	0.00810285
ENSDARG00000103001	1310.14	-1.71687	0.392417	-4.37512	1.21365e-05	0.000186511
ENSDARG00000104139	84120.7	-1.71661	0.314779	-5.4534	4.94167e-08	1.49692e-06
ENSDARG00000060030	1342.21	-1.71608	0.437703	-3.92066	8.83077e-05	0.00103654
ENSDARG00000043313	8971.01	-1.71531	0.260685	-6.58	4.70459e-11	2.96746e-09
ENSDARG00000037324	4782.62	-1.71378	0.38355	-4.4682	7.88798e-06	0.000130044
ENSDARG00000075201	2483.47	-1.71135	0.513569	-3.33227	0.000861419	0.00695697
ENSDARG00000056165	1560.62	-1.7087	0.47251	-3.61622	0.000298934	0.00286597
ENSDARG00000079276	1971.77	-1.70794	0.240778	-7.09342	1.30835e-12	1.09572e-10
ENSDARG00000093687	2308.68	-1.70746	0.304493	-5.60754	2.05221e-08	6.82883e-07
ENSDARG00000079751	1592.15	-1.70737	0.381103	-4.48008	7.46146e-06	0.000123832
ENSDARG00000008155	6406.4	-1.70706	0.330126	-5.17094	2.32913e-07	5.84689e-06
ENSDARG00000074564	731.613	-1.70339	0.630675	-2.7009	0.00691529	0.0380341
ENSDARG00000057159	1648.03	-1.703	0.481757	-3.53498	0.000407803	0.00373717
ENSDARG00000039486	895.744	-1.70181	0.602955	-2.82245	0.00476581	0.0281375
ENSDARG00000089889	821.326	-1.70012	0.300327	-5.66089	1.50588e-08	5.14841e-07
ENSDARG00000039650	10750.2	-1.69778	0.281278	-6.03593	1.58051e-09	6.96964e-08
ENSDARG00000069600	1594.21	-1.69742	0.519295	-3.26871	0.00108039	0.00836934
ENSDARG00000015482	851.052	-1.69612	0.414926	-4.08776	4.35567e-05	0.00056651
ENSDARG00000020292	2355.57	-1.69527	0.273893	-6.18952	6.03461e-10	2.91876e-08
ENSDARG00000060948	4434.95	-1.69466	0.533541	-3.17625	0.00149192	0.0109528
ENSDARG00000019185	2813.16	-1.69322	0.324703	-5.21468	1.84135e-07	4.78683e-06
ENSDARG00000077151	4317.51	-1.69201	0.324475	-5.21461	1.84201e-07	4.78683e-06
ENSDARG00000078866	585.169	-1.69099	0.611866	-2.76365	0.0057158	0.0326439
ENSDARG00000002682	1330.49	-1.69024	0.520787	-3.24555	0.00117226	0.00893174
ENSDARG00000069261	1348.53	-1.68968	0.332844	-5.07648	3.84498e-07	9.02688e-06
ENSDARG00000015002	1815.86	-1.6866	0.477179	-3.53452	0.000408519	0.00374201
ENSDARG00000103013	409.919	-1.68584	0.460276	-3.66268	0.000249593	0.0024763
ENSDARG00000075859	1921.64	-1.68528	0.585946	-2.87617	0.00402536	0.0245813
ENSDARG00000061635	990.378	-1.68284	0.455489	-3.69459	0.000220243	0.00223631
ENSDARG00000062531	9405.1	-1.68134	0.250173	-6.72074	1.80808e-11	1.24271e-09
ENSDARG00000071678	6486.97	-1.68048	0.218496	-7.69111	1.45866e-14	1.61522e-12
ENSDARG00000086931	1027.15	-1.67802	0.454761	-3.68989	0.000224348	0.00226415
ENSDARG00000079698	934.427	-1.67634	0.374686	-4.47398	7.67774e-06	0.000127209
ENSDARG00000005284	1047.01	-1.67554	0.329514	-5.08488	3.67865e-07	8.68934e-06
ENSDARG00000034572	1098.6	-1.67492	0.449856	-3.72324	0.00019668	0.00203226
ENSDARG00000054186	1697.97	-1.66956	0.388647	-4.29584	1.74035e-05	0.000254876
ENSDARG00000037101	2954.56	-1.66847	0.35457	-4.70562	2.53099e-06	4.843e-05
ENSDARG00000021853	756.296	-1.66752	0.618365	-2.69666	0.00700393	0.0384368
ENSDARG00000040564	1832.98	-1.66682	0.460819	-3.61709	0.000297929	0.00285909
ENSDARG00000097322	1631.59	-1.66603	0.485815	-3.42936	0.000605008	0.00516668
ENSDARG00000056133	803.068	-1.66431	0.496044	-3.35517	0.000793161	0.00649519
ENSDARG00000111588	422.889	-1.66317	0.588362	-2.82678	0.00470183	0.027867
ENSDARG00000007409	913.855	-1.65975	0.547431	-3.03189	0.00243026	0.0163262
ENSDARG00000055151	7713.26	-1.65832	0.196467	-8.44069	3.15469e-17	5.46777e-15
ENSDARG00000098368	18824	-1.65799	0.413238	-4.0122	6.01558e-05	0.000742891
ENSDARG00000019549	974.997	-1.65642	0.437718	-3.78423	0.000154187	0.00166212
ENSDARG00000076174	2147.77	-1.65463	0.398097	-4.15634	3.23389e-05	0.000438787
ENSDARG00000059280	2361.23	-1.65384	0.249491	-6.62887	3.3826e-11	2.20333e-09
ENSDARG00000105321	2184.42	-1.65201	0.294387	-5.61169	2.00364e-08	6.68953e-07
ENSDARG00000040085	1285.08	-1.65035	0.440891	-3.74321	0.000181686	0.00190598
ENSDARG00000098936	17722.5	-1.64888	0.502859	-3.27901	0.00104173	0.00812356
ENSDARG00000021595	6293.2	-1.64826	0.14917	-11.0495	2.20393e-28	1.41705e-25
ENSDARG00000052059	567.746	-1.64661	0.613897	-2.68222	0.00731349	0.0398452
ENSDARG00000067824	2050.21	-1.64656	0.374514	-4.39652	1.1e-05	0.000172368
ENSDARG00000043448	18412.5	-1.64571	0.333344	-4.93698	7.93415e-07	1.74938e-05
ENSDARG00000025920	339.959	-1.64526	0.546493	-3.01058	0.00260748	0.0172895
ENSDARG00000027828	22402.6	-1.64334	0.310586	-5.29109	1.21589e-07	3.33818e-06
ENSDARG00000069832	3455.97	-1.64145	0.479772	-3.42131	0.000623213	0.0053017
ENSDARG00000057368	1406.79	-1.63917	0.514327	-3.18703	0.00143744	0.0106115
ENSDARG00000079815	1210.14	-1.63596	0.393538	-4.15707	3.22358e-05	0.000437985
ENSDARG00000024299	10437.8	-1.63517	0.368086	-4.44236	8.8976e-06	0.000144391
ENSDARG00000019231	20428.8	-1.63511	0.163029	-10.0296	1.13019e-23	5.11975e-21
ENSDARG00000007477	1668.38	-1.63311	0.561054	-2.91078	0.00360526	0.0224422
ENSDARG00000061051	733.85	-1.6331	0.550813	-2.9649	0.00302784	0.0194471
ENSDARG00000089245	888.278	-1.63303	0.323292	-5.05124	4.38959e-07	1.02212e-05
ENSDARG00000074763	1295.49	-1.63174	0.484337	-3.36902	0.00075436	0.00621575
ENSDARG00000077257	7624.1	-1.63147	0.393588	-4.14512	3.39629e-05	0.000457397
ENSDARG00000114797	638.38	-1.63087	0.56507	-2.88614	0.00390002	0.0239003
ENSDARG00000036116	2924.93	-1.6293	0.35227	-4.62514	3.74352e-06	6.75868e-05
ENSDARG00000003495	6012.73	-1.62833	0.396668	-4.10501	4.04295e-05	0.000533316
ENSDARG00000103802	1332.2	-1.62731	0.484723	-3.35719	0.000787384	0.00645377
ENSDARG00000060978	3481.31	-1.62689	0.377574	-4.30879	1.64147e-05	0.000242174
ENSDARG00000019702	242666	-1.62685	0.21288	-7.64208	2.13736e-14	2.31531e-12
ENSDARG00000045465	5123.28	-1.62636	0.304051	-5.34896	8.84587e-08	2.51162e-06
ENSDARG00000024032	9473.9	-1.62426	0.311094	-5.22113	1.77833e-07	4.64558e-06
ENSDARG00000098435	1041.67	-1.62166	0.370042	-4.38236	1.17403e-05	0.000181628
ENSDARG00000060915	1798.06	-1.61842	0.601023	-2.69277	0.00708609	0.0388196
ENSDARG00000034215	1186.91	-1.61736	0.594199	-2.72192	0.00649036	0.036168
ENSDARG00000021405	1530.18	-1.6149	0.378117	-4.2709	1.94689e-05	0.000280589
ENSDARG00000061915	739.074	-1.61063	0.546348	-2.94799	0.00319843	0.0203808
ENSDARG00000079985	784.11	-1.60813	0.414118	-3.88326	0.000103063	0.00118538
ENSDARG00000077442	1363.02	-1.60396	0.375397	-4.27269	1.93128e-05	0.000278944
ENSDARG00000057013	3909	-1.60337	0.373306	-4.29506	1.74644e-05	0.000255392
ENSDARG00000042848	3992.07	-1.60258	0.212592	-7.53827	4.76257e-14	4.94414e-12
ENSDARG00000025034	8583.26	-1.60028	0.36151	-4.42664	9.57132e-06	0.000153357
ENSDARG00000069669	602.024	-1.59734	0.55382	-2.88422	0.0039239	0.0240206
ENSDARG00000067605	2951.19	-1.59653	0.378428	-4.21884	2.45559e-05	0.000346145
ENSDARG00000022974	13161	-1.59644	0.247519	-6.44978	1.12016e-10	6.37913e-09
ENSDARG00000034705	3928.59	-1.59505	0.480955	-3.31642	0.000911788	0.00730163
ENSDARG00000030440	30283	-1.59441	0.396399	-4.02223	5.76494e-05	0.000715484
ENSDARG00000091042	1808.81	-1.59186	0.296584	-5.36732	7.99164e-08	2.3052e-06
ENSDARG00000074521	1302.52	-1.59124	0.523904	-3.03728	0.00238721	0.0161076
ENSDARG00000002230	11408.4	-1.59068	0.430521	-3.69478	0.000220074	0.00223574
ENSDARG00000079585	2109.38	-1.59041	0.399709	-3.97892	6.92278e-05	0.000837648
ENSDARG00000029291	908.566	-1.58908	0.483963	-3.28348	0.00102533	0.00803023
ENSDARG00000076754	12215.8	-1.58861	0.260436	-6.09979	1.06206e-09	4.83312e-08
ENSDARG00000074073	727.68	-1.58748	0.500171	-3.17388	0.00150415	0.0110223
ENSDARG00000103924	899.62	-1.58552	0.592212	-2.67729	0.00742199	0.0403093
ENSDARG00000003008	3029.74	-1.58522	0.418224	-3.79035	0.000150433	0.00162958
ENSDARG00000056175	620.573	-1.58269	0.572308	-2.76546	0.00568426	0.0325385
ENSDARG00000035256	24290.8	-1.58227	0.249814	-6.33379	2.39219e-10	1.2715e-08
ENSDARG00000016769	5054.82	-1.58195	0.33089	-4.78088	1.74528e-06	3.49968e-05
ENSDARG00000093382	3800.64	-1.58141	0.276064	-5.7284	1.0138e-08	3.60839e-07
ENSDARG00000079738	1447.21	-1.5782	0.310374	-5.08484	3.67941e-07	8.68934e-06
ENSDARG00000089940	869.579	-1.5758	0.500107	-3.15092	0.00162756	0.0117407
ENSDARG00000068125	2132.62	-1.57528	0.348246	-4.52348	6.08302e-06	0.000103189
ENSDARG00000004988	3510.48	-1.5752	0.342314	-4.60164	4.19182e-06	7.46999e-05
ENSDARG00000093456	16567.7	-1.57517	0.2458	-6.40831	1.47138e-10	8.19206e-09
ENSDARG00000003998	3881.4	-1.57474	0.53232	-2.95826	0.0030938	0.019809
ENSDARG00000077377	2996	-1.57181	0.31221	-5.03445	4.79212e-07	1.1068e-05
ENSDARG00000008395	434.045	-1.57107	0.532482	-2.95047	0.00317287	0.0202309
ENSDARG00000040799	3616.77	-1.57079	0.397706	-3.94961	7.82771e-05	0.000932031
ENSDARG00000110528	3962.49	-1.56991	0.336196	-4.66963	3.01747e-06	5.63149e-05
ENSDARG00000004577	2057.48	-1.56973	0.342552	-4.58244	4.59577e-06	8.05655e-05
ENSDARG00000062797	7905.8	-1.56654	0.44349	-3.5323	0.000411963	0.00376835
ENSDARG00000045316	18912.8	-1.56591	0.311966	-5.01947	5.18136e-07	1.18707e-05
ENSDARG00000041358	4106.16	-1.56587	0.424908	-3.68519	0.000228533	0.00230056
ENSDARG00000069440	1081.77	-1.5656	0.459486	-3.40729	0.000656106	0.0055237
ENSDARG00000102216	2687.76	-1.56478	0.367653	-4.25615	2.0798e-05	0.000298449
ENSDARG00000063150	1979.58	-1.56361	0.56378	-2.77344	0.00554677	0.0318795
ENSDARG00000041576	1183.12	-1.56346	0.41858	-3.73517	0.000187592	0.00195559
ENSDARG00000012426	30929.3	-1.56303	0.424061	-3.68586	0.000227931	0.00229683
ENSDARG00000013973	2941.32	-1.56287	0.271181	-5.76321	8.25286e-09	3.01275e-07
ENSDARG00000057671	2417.08	-1.56271	0.575406	-2.71585	0.00661064	0.036662
ENSDARG00000090213	517.837	-1.5621	0.478083	-3.26743	0.00108527	0.00840389
ENSDARG00000055543	20980.4	-1.56072	0.248752	-6.2742	3.5143e-10	1.79608e-08
ENSDARG00000045932	1669.52	-1.55928	0.371781	-4.1941	2.73958e-05	0.000381856
ENSDARG00000098221	3741.72	-1.55833	0.332911	-4.68092	2.85597e-06	5.38576e-05
ENSDARG00000090232	2114.51	-1.55805	0.324193	-4.80593	1.54035e-06	3.14251e-05
ENSDARG00000053021	2504.55	-1.55699	0.404504	-3.84914	0.000118534	0.00133105
ENSDARG00000038858	3864.5	-1.55608	0.328045	-4.74348	2.10081e-06	4.12545e-05
ENSDARG00000059775	4319.53	-1.55494	0.31208	-4.98249	6.27698e-07	1.4137e-05
ENSDARG00000074447	1550.48	-1.55433	0.487956	-3.18539	0.00144559	0.0106677
ENSDARG00000114852	262.234	-1.55166	0.580246	-2.67413	0.00749226	0.0406134
ENSDARG00000086034	3356.31	-1.55071	0.569974	-2.72067	0.00651503	0.0362832
ENSDARG00000071015	2515.9	-1.55054	0.268675	-5.77105	7.87786e-09	2.89708e-07
ENSDARG00000007247	2573.25	-1.55006	0.387559	-3.99954	6.3467e-05	0.000777059
ENSDARG00000016085	10298.7	-1.54803	0.257792	-6.00498	1.91354e-09	8.18469e-08
ENSDARG00000071658	42899.4	-1.54654	0.215363	-7.18112	6.91425e-13	6.12511e-11
ENSDARG00000074905	954.259	-1.54571	0.354569	-4.35941	1.30412e-05	0.000198881
ENSDARG00000058020	601.478	-1.54398	0.519576	-2.97161	0.00296243	0.0191153
ENSDARG00000010083	4720.06	-1.54213	0.277525	-5.55673	2.74871e-08	8.82242e-07
ENSDARG00000070441	731.25	-1.54093	0.463809	-3.32235	0.00089263	0.0071626
ENSDARG00000063352	4835.19	-1.54048	0.325407	-4.73401	2.20127e-06	4.26806e-05
ENSDARG00000009899	916.237	-1.53995	0.342017	-4.50256	6.71392e-06	0.00011255
ENSDARG00000040453	2052.53	-1.53991	0.337393	-4.56415	5.01531e-06	8.76118e-05
ENSDARG00000004869	4560.15	-1.53957	0.366591	-4.1997	2.67267e-05	0.000373051
ENSDARG00000056978	3420.47	-1.53723	0.381521	-4.0292	5.59665e-05	0.000698075
ENSDARG00000054456	3767.2	-1.53669	0.251698	-6.10532	1.02596e-09	4.69022e-08
ENSDARG00000056639	2158.89	-1.53399	0.424882	-3.61039	0.00030574	0.00291859
ENSDARG00000087798	212.413	-1.5335	0.585029	-2.62123	0.00876123	0.0461859
ENSDARG00000016598	17407.8	-1.53263	0.389222	-3.93768	8.22745e-05	0.000974388
ENSDARG00000004017	8849.23	-1.5322	0.188256	-8.13893	3.98776e-16	6.06748e-14
ENSDARG00000069423	3935.36	-1.53198	0.33618	-4.55701	5.18867e-06	8.9931e-05
ENSDARG00000057006	1030.49	-1.53033	0.556467	-2.75009	0.00595792	0.0337943
ENSDARG00000032552	1542.61	-1.53008	0.406018	-3.7685	0.000164231	0.00174771
ENSDARG00000020212	6105.27	-1.52922	0.29363	-5.20799	1.90896e-07	4.94149e-06
ENSDARG00000038938	17534.4	-1.52735	0.476275	-3.20687	0.00134186	0.0100097
ENSDARG00000100012	696.056	-1.52722	0.490856	-3.11134	0.00186241	0.0130848
ENSDARG00000003592	1974.86	-1.525	0.527504	-2.89097	0.00384058	0.0236048
ENSDARG00000025912	512.736	-1.52312	0.525427	-2.89883	0.00374561	0.0231424
ENSDARG00000075556	2237.88	-1.5229	0.506865	-3.00455	0.00265974	0.0175386
ENSDARG00000061454	2351.58	-1.51949	0.363535	-4.17977	2.91801e-05	0.000403061
ENSDARG00000088967	5818.35	-1.51831	0.319258	-4.75573	1.97726e-06	3.91757e-05
ENSDARG00000052782	11427.4	-1.51785	0.291487	-5.20726	1.91649e-07	4.95454e-06
ENSDARG00000043646	1572.25	-1.51711	0.506716	-2.994	0.00275342	0.0180293
ENSDARG00000070037	1644.37	-1.51617	0.329492	-4.60154	4.19372e-06	7.46999e-05
ENSDARG00000094836	9941.63	-1.51608	0.299795	-5.05705	4.25798e-07	9.9496e-06
ENSDARG00000090418	3681.02	-1.51538	0.298227	-5.08132	3.74829e-07	8.84152e-06
ENSDARG00000063899	80185.8	-1.51489	0.333657	-4.54027	5.61815e-06	9.62036e-05
ENSDARG00000116438	749.704	-1.51422	0.335684	-4.51085	6.4568e-06	0.000108605
ENSDARG00000007449	3188.8	-1.51401	0.514981	-2.93993	0.00328288	0.0207794
ENSDARG00000007077	3505.76	-1.51234	0.392403	-3.85406	0.000116176	0.001309
ENSDARG00000028066	9730.68	-1.50886	0.243958	-6.18492	6.21347e-10	2.99147e-08
ENSDARG00000059960	978.823	-1.50655	0.506757	-2.97293	0.00294969	0.0190476
ENSDARG00000069407	2046.45	-1.50558	0.403397	-3.73227	0.000189765	0.00197411
ENSDARG00000010407	2516.23	-1.50353	0.325065	-4.62533	3.73995e-06	6.75835e-05
ENSDARG00000039215	2334.78	-1.50214	0.268075	-5.60342	2.10158e-08	6.96983e-07
ENSDARG00000020239	2835.51	-1.50019	0.38575	-3.88903	0.000100647	0.00116228
ENSDARG00000052104	4788.26	-1.49979	0.288799	-5.19319	2.06724e-07	5.26908e-06
ENSDARG00000054931	1241.24	-1.49846	0.534116	-2.80549	0.00502397	0.0293619
ENSDARG00000062780	524.346	-1.49584	0.412215	-3.62878	0.000284762	0.00275395
ENSDARG00000042091	3455.37	-1.49506	0.560922	-2.66535	0.00769071	0.0415199
ENSDARG00000101054	1455.31	-1.49087	0.341845	-4.36123	1.29331e-05	0.000197534
ENSDARG00000087822	1066.52	-1.48852	0.552881	-2.69229	0.00709627	0.0388391
ENSDARG00000070625	514.001	-1.48542	0.561847	-2.64382	0.00819755	0.0437818
ENSDARG00000045704	859.922	-1.48503	0.482159	-3.07995	0.00207033	0.0142542
ENSDARG00000054771	350.949	-1.48473	0.567895	-2.61445	0.00893721	0.0468287
ENSDARG00000101915	16675.4	-1.48288	0.206515	-7.18046	6.94757e-13	6.12739e-11
ENSDARG00000097712	1282.92	-1.48099	0.238199	-6.21745	5.05296e-10	2.48068e-08
ENSDARG00000006356	33462.1	-1.4801	0.219402	-6.74605	1.51925e-11	1.05511e-09
ENSDARG00000044183	10361.9	-1.47965	0.386191	-3.83141	0.00012741	0.00141478
ENSDARG00000097962	1247.5	-1.47921	0.447578	-3.30492	0.000950048	0.00754965
ENSDARG00000009336	3464.18	-1.47891	0.404122	-3.65958	0.000252634	0.00250253
ENSDARG00000012281	14075	-1.47865	0.456601	-3.23839	0.00120207	0.00912401
ENSDARG00000010745	8135.94	-1.47741	0.242563	-6.09081	1.12343e-09	5.08914e-08
ENSDARG00000077162	969.231	-1.47368	0.40498	-3.63889	0.000273818	0.00267274
ENSDARG00000089856	920.122	-1.47229	0.488438	-3.01429	0.00257579	0.0171078
ENSDARG00000011602	5632.54	-1.47222	0.294353	-5.00154	5.68731e-07	1.29406e-05
ENSDARG00000038754	2253.06	-1.47106	0.348253	-4.22411	2.39885e-05	0.000338865
ENSDARG00000105344	3919.56	-1.47071	0.488779	-3.00895	0.00262156	0.0173598
ENSDARG00000046133	2158.33	-1.47049	0.375367	-3.91746	8.94866e-05	0.00104859
ENSDARG00000062515	268.147	-1.46839	0.531214	-2.76421	0.00570603	0.0326068
ENSDARG00000077696	473.169	-1.46734	0.497065	-2.95201	0.00315712	0.0201518
ENSDARG00000025011	3282.43	-1.46494	0.281865	-5.19732	2.02183e-07	5.17339e-06
ENSDARG00000093471	690.157	-1.46291	0.466739	-3.13432	0.00172251	0.0122925
ENSDARG00000061810	1342.34	-1.46083	0.434191	-3.36448	0.000766877	0.00630065
ENSDARG00000023967	14815.7	-1.4605	0.269738	-5.41451	6.14582e-08	1.8229e-06
ENSDARG00000056369	3126.9	-1.46028	0.372686	-3.91827	8.9186e-05	0.00104568
ENSDARG00000098304	2191.33	-1.45961	0.452796	-3.22354	0.00126616	0.00953423
ENSDARG00000096713	371.421	-1.458	0.527443	-2.76427	0.00570497	0.0326068
ENSDARG00000060977	3692.59	-1.45795	0.329323	-4.42711	9.55019e-06	0.000153141
ENSDARG00000059423	3455.04	-1.45793	0.47527	-3.06757	0.00215805	0.014736
ENSDARG00000054821	1224.49	-1.45778	0.483904	-3.01254	0.00259069	0.0171953
ENSDARG00000075956	1821.95	-1.45668	0.478299	-3.04553	0.00232267	0.0157254
ENSDARG00000006307	1469.77	-1.45606	0.337821	-4.31014	1.63153e-05	0.000241065
ENSDARG00000045608	662.989	-1.45518	0.459259	-3.16854	0.00153209	0.0111901
ENSDARG00000086405	618.154	-1.45439	0.530488	-2.7416	0.00611411	0.0345302
ENSDARG00000033871	1296.45	-1.4543	0.391913	-3.71078	0.000206621	0.0021185
ENSDARG00000045886	20692.8	-1.45274	0.180724	-8.03845	9.09804e-16	1.2953e-13
ENSDARG00000105209	3327.89	-1.44941	0.335205	-4.32396	1.53251e-05	0.000228467
ENSDARG00000041776	951.702	-1.44634	0.527586	-2.74144	0.0061171	0.0345302
ENSDARG00000062790	7525.83	-1.44616	0.453301	-3.19028	0.00142137	0.0105046
ENSDARG00000045150	6594.37	-1.44157	0.33588	-4.29192	1.77131e-05	0.000258651
ENSDARG00000057606	1245.95	-1.44142	0.296437	-4.86248	1.15926e-06	2.43225e-05
ENSDARG00000074863	598.813	-1.44003	0.520033	-2.7691	0.00562108	0.032223
ENSDARG00000054754	754.979	-1.43991	0.480095	-2.99923	0.00270664	0.0177697
ENSDARG00000056101	865.197	-1.43897	0.442337	-3.2531	0.00114152	0.00874099
ENSDARG00000008503	2687.13	-1.43867	0.343662	-4.18629	2.83556e-05	0.000392488
ENSDARG00000010031	2445.43	-1.43844	0.328348	-4.38085	1.18215e-05	0.000182518
ENSDARG00000068323	3791.27	-1.43838	0.520768	-2.76204	0.00574411	0.0327587
ENSDARG00000071395	11215	-1.43771	0.182366	-7.88367	3.17895e-15	4.01031e-13
ENSDARG00000074860	8719.51	-1.4367	0.306928	-4.68091	2.85608e-06	5.38576e-05
ENSDARG00000071076	3622.91	-1.43653	0.384323	-3.73782	0.000185622	0.00194115
ENSDARG00000039117	12965.6	-1.4363	0.433532	-3.31301	0.000922983	0.00738534
ENSDARG00000099729	2564.29	-1.43528	0.353425	-4.06106	4.88494e-05	0.00062096
ENSDARG00000071860	1008.34	-1.4349	0.43344	-3.3105	0.000931308	0.0074337
ENSDARG00000033437	1454.26	-1.43416	0.542841	-2.64195	0.00824296	0.0439771
ENSDARG00000036577	20545.2	-1.43414	0.249334	-5.75191	8.8241e-09	3.17477e-07
ENSDARG00000099755	4622.07	-1.43377	0.349459	-4.10282	4.08152e-05	0.000537337
ENSDARG00000030733	1869.11	-1.43187	0.511347	-2.80019	0.00510718	0.0297476
ENSDARG00000069485	3859.53	-1.43028	0.391375	-3.65451	0.000257676	0.00253754
ENSDARG00000005670	4220.05	-1.42748	0.407066	-3.50675	0.00045361	0.00408372
ENSDARG00000075282	2459.88	-1.42714	0.420499	-3.39392	0.000689008	0.00575096
ENSDARG00000063218	6744.26	-1.42647	0.277123	-5.14742	2.64094e-07	6.53903e-06
ENSDARG00000078327	4379.21	-1.42529	0.51539	-2.76546	0.00568427	0.0325385
ENSDARG00000014053	7450.33	-1.42476	0.244968	-5.81609	6.02404e-09	2.26978e-07
ENSDARG00000060639	9806.02	-1.42468	0.323707	-4.40113	1.07689e-05	0.000169681
ENSDARG00000045131	1774.05	-1.41873	0.394916	-3.59248	0.000327545	0.00309707
ENSDARG00000007737	2062	-1.41734	0.40786	-3.47507	0.000510722	0.00448445
ENSDARG00000075491	3418.8	-1.41578	0.212064	-6.6762	2.45216e-11	1.64567e-09
ENSDARG00000093804	22985.9	-1.41525	0.306666	-4.61496	3.93166e-06	7.05999e-05
ENSDARG00000039346	9520.4	-1.41507	0.328671	-4.30542	1.66667e-05	0.000245166
ENSDARG00000052361	1035.21	-1.41443	0.485845	-2.91128	0.00359946	0.0224202
ENSDARG00000101115	5395.52	-1.4125	0.287203	-4.91815	8.73677e-07	1.89284e-05
ENSDARG00000015240	1367.15	-1.4125	0.48211	-2.92983	0.00339146	0.0213629
ENSDARG00000038609	156547	-1.4117	0.29082	-4.85421	1.20868e-06	2.52002e-05
ENSDARG00000097648	4552.59	-1.41054	0.369299	-3.8195	0.000133722	0.00147501
ENSDARG00000027501	2093.68	-1.40813	0.289461	-4.86465	1.14661e-06	2.40825e-05
ENSDARG00000077569	2833.78	-1.40788	0.384615	-3.6605	0.000251728	0.00249499
ENSDARG00000039502	22248.1	-1.40768	0.298005	-4.72367	2.3163e-06	4.46936e-05
ENSDARG00000041323	5123.09	-1.40635	0.446643	-3.1487	0.00163996	0.0118144
ENSDARG00000095826	596.694	-1.40454	0.463106	-3.03288	0.00242235	0.0162901
ENSDARG00000103817	644.858	-1.40429	0.487985	-2.87774	0.00400541	0.0244745
ENSDARG00000080337	1.07961e+06	-1.40351	0.408632	-3.43466	0.000593298	0.00508356
ENSDARG00000104758	1427.05	-1.40211	0.443828	-3.15913	0.00158242	0.0114903
ENSDARG00000103226	1018.39	-1.39873	0.426157	-3.2822	0.00103002	0.00805745
ENSDARG00000104401	2157.37	-1.39274	0.418805	-3.32551	0.000882576	0.00709335
ENSDARG00000058984	1683.57	-1.39056	0.310286	-4.48156	7.40993e-06	0.000123284
ENSDARG00000103359	1399.52	-1.38877	0.281831	-4.92767	8.32142e-07	1.81668e-05
ENSDARG00000070491	2738.24	-1.3885	0.318018	-4.36612	1.26476e-05	0.00019347
ENSDARG00000099257	10438.3	-1.38814	0.248987	-5.57514	2.47327e-08	8.01581e-07
ENSDARG00000036092	1420.66	-1.38599	0.365983	-3.78704	0.000152452	0.00164698
ENSDARG00000102878	8897.74	-1.38489	0.213313	-6.49229	8.4539e-11	5.02995e-09
ENSDARG00000007975	2632.17	-1.38122	0.389693	-3.54438	0.000393541	0.00363151
ENSDARG00000077791	454.234	-1.38064	0.41284	-3.34425	0.000825065	0.00671781
ENSDARG00000089646	1894.38	-1.38022	0.308959	-4.46732	7.92059e-06	0.000130474
ENSDARG00000053217	21372.7	-1.38013	0.270342	-5.10514	3.30557e-07	7.90007e-06
ENSDARG00000088798	2829.1	-1.37957	0.388164	-3.5541	0.000379282	0.00351784
ENSDARG00000063310	3765.71	-1.37928	0.520461	-2.65012	0.0080463	0.0431179
ENSDARG00000062971	1472.46	-1.37855	0.491662	-2.80385	0.00504956	0.0294809
ENSDARG00000034048	1036.3	-1.37708	0.400107	-3.44178	0.00057791	0.00498223
ENSDARG00000099430	1938.27	-1.37608	0.482548	-2.8517	0.00434864	0.0261943
ENSDARG00000070080	2187.61	-1.37135	0.367688	-3.72967	0.000191733	0.0019894
ENSDARG00000097583	1061.92	-1.37126	0.524647	-2.61367	0.00895745	0.0469101
ENSDARG00000059582	429.324	-1.37071	0.47127	-2.90854	0.00363125	0.0225758
ENSDARG00000013095	5598.54	-1.37009	0.307149	-4.46067	8.17054e-06	0.000134037
ENSDARG00000093064	1977.86	-1.36954	0.377163	-3.63118	0.000282134	0.0027325
ENSDARG00000056001	4346.68	-1.36901	0.279978	-4.88969	1.00993e-06	2.15755e-05
ENSDARG00000078898	3277.91	-1.36896	0.316993	-4.31859	1.57027e-05	0.000232877
ENSDARG00000053110	2346.86	-1.36877	0.264305	-5.17875	2.23373e-07	5.63578e-06
ENSDARG00000099389	6434.67	-1.36838	0.247707	-5.52417	3.31042e-08	1.04404e-06
ENSDARG00000026784	1837.07	-1.3674	0.230786	-5.92498	3.1234e-09	1.27573e-07
ENSDARG00000039390	1925.83	-1.36718	0.385361	-3.5478	0.000388464	0.00359131
ENSDARG00000019328	2891.45	-1.36654	0.36007	-3.7952	0.000147525	0.00160244
ENSDARG00000045850	2288.68	-1.36319	0.338279	-4.02977	5.5831e-05	0.000696822
ENSDARG00000044134	2704.76	-1.36316	0.495557	-2.75077	0.00594552	0.0337432
ENSDARG00000018397	14783.3	-1.36253	0.2433	-5.60021	2.14086e-08	7.07657e-07
ENSDARG00000035970	6372.63	-1.36211	0.327297	-4.16169	3.15899e-05	0.000430383
ENSDARG00000007098	30005.2	-1.36103	0.400983	-3.39425	0.000688175	0.00575018
ENSDARG00000070826	2216.58	-1.36102	0.298684	-4.55671	5.19607e-06	8.99809e-05
ENSDARG00000094602	1186.4	-1.35999	0.455745	-2.9841	0.00284409	0.0185015
ENSDARG00000060126	2071.78	-1.35781	0.363411	-3.73629	0.000186759	0.00195098
ENSDARG00000095167	1265.06	-1.35646	0.516245	-2.62756	0.00859996	0.045579
ENSDARG00000099004	4665.29	-1.3554	0.308747	-4.39	1.13352e-05	0.000176926
ENSDARG00000052713	2158.99	-1.35514	0.460767	-2.94105	0.00327098	0.0207304
ENSDARG00000009796	4025.15	-1.35513	0.468152	-2.89464	0.0037959	0.0233879
ENSDARG00000010717	8950.15	-1.35462	0.330156	-4.10298	4.07859e-05	0.000537307
ENSDARG00000074041	2393.21	-1.35405	0.263333	-5.14196	2.71888e-07	6.71532e-06
ENSDARG00000007791	30918	-1.35361	0.138039	-9.80601	1.06083e-22	4.31521e-20
ENSDARG00000099799	1150.6	-1.35095	0.31058	-4.34978	1.36276e-05	0.000207031
ENSDARG00000013087	86220.1	-1.35038	0.235247	-5.74024	9.4543e-09	3.38926e-07
ENSDARG00000060368	5811.64	-1.3498	0.495904	-2.7219	0.00649072	0.036168
ENSDARG00000030775	2251.79	-1.3497	0.252311	-5.34935	8.82686e-08	2.5098e-06
ENSDARG00000025855	9198.9	-1.34964	0.229531	-5.87998	4.10313e-09	1.59826e-07
ENSDARG00000016611	3372.01	-1.34955	0.308446	-4.37532	1.21256e-05	0.000186487
ENSDARG00000100167	1144.1	-1.3483	0.438356	-3.07582	0.00209928	0.0143938
ENSDARG00000074376	823.585	-1.34766	0.464265	-2.90279	0.00369855	0.0228729
ENSDARG00000063911	192950	-1.34532	0.342269	-3.93058	8.4742e-05	0.000997683
ENSDARG00000015174	8653.15	-1.34526	0.29172	-4.61145	3.99861e-06	7.16085e-05
ENSDARG00000054707	1499.96	-1.3445	0.489103	-2.74892	0.0059792	0.0338742
ENSDARG00000060626	3598.65	-1.34309	0.313988	-4.27751	1.88995e-05	0.00027337
ENSDARG00000101458	943.158	-1.34239	0.495256	-2.71049	0.00671835	0.037125
ENSDARG00000087413	579.575	-1.34179	0.486301	-2.75918	0.00579465	0.0329997
ENSDARG00000068562	1238.68	-1.34142	0.513544	-2.61209	0.00899899	0.0470535
ENSDARG00000009568	1235.92	-1.34096	0.425754	-3.14961	0.00163486	0.0117852
ENSDARG00000089271	547.845	-1.34096	0.435139	-3.08168	0.00205834	0.0141961
ENSDARG00000034043	721.767	-1.34065	0.500175	-2.68036	0.0073543	0.0400399
ENSDARG00000043446	19078	-1.33811	0.301278	-4.44145	8.93548e-06	0.000144798
ENSDARG00000063921	39594.9	-1.33775	0.384658	-3.47777	0.0005056	0.00445162
ENSDARG00000075435	2116.17	-1.3375	0.333987	-4.00466	6.21068e-05	0.00076429
ENSDARG00000009689	890.502	-1.33671	0.295943	-4.51677	6.27886e-06	0.000106059
ENSDARG00000016742	2204.51	-1.33667	0.367045	-3.6417	0.000270845	0.00265208
ENSDARG00000004861	902.848	-1.33419	0.436569	-3.05608	0.00224254	0.0152502
ENSDARG00000052390	1048.26	-1.33395	0.50197	-2.65743	0.00787379	0.0423476
ENSDARG00000103914	2460.67	-1.33227	0.294548	-4.5231	6.09392e-06	0.000103286
ENSDARG00000070682	11085.9	-1.33179	0.25314	-5.26107	1.43219e-07	3.84963e-06
ENSDARG00000105529	3923.58	-1.33167	0.308114	-4.32201	1.54616e-05	0.000229985
ENSDARG00000074680	738.5	-1.33105	0.446155	-2.98338	0.00285081	0.0185209
ENSDARG00000016584	2476.94	-1.33091	0.411707	-3.23266	0.00122643	0.00928091
ENSDARG00000071011	8672.68	-1.33006	0.353502	-3.76252	0.000168209	0.00178337
ENSDARG00000099802	1696.93	-1.32987	0.47995	-2.77085	0.00559094	0.0320779
ENSDARG00000076473	1661.26	-1.32906	0.369807	-3.59393	0.000325723	0.00308165
ENSDARG00000101464	393.621	-1.32794	0.502919	-2.64047	0.00827913	0.0441347
ENSDARG00000045858	1507.93	-1.32646	0.302194	-4.38942	1.13652e-05	0.000177255
ENSDARG00000037783	44029.4	-1.32637	0.191206	-6.93684	4.00959e-12	3.09764e-10
ENSDARG00000090634	3247.02	-1.32148	0.368569	-3.58542	0.000336531	0.00317151
ENSDARG00000117278	537.352	-1.31884	0.506644	-2.60309	0.00923864	0.0480169
ENSDARG00000103125	1606.88	-1.31875	0.361181	-3.65122	0.000260993	0.00256641
ENSDARG00000075830	898.124	-1.31784	0.497868	-2.64697	0.00812164	0.0434629
ENSDARG00000105114	4744.55	-1.31771	0.324604	-4.05945	4.91888e-05	0.000624081
ENSDARG00000068126	3399.59	-1.31628	0.245193	-5.36837	7.94507e-08	2.29842e-06
ENSDARG00000086288	8212.4	-1.31461	0.368268	-3.56971	0.000357373	0.0033395
ENSDARG00000031164	8198.99	-1.31403	0.277326	-4.73821	2.1561e-06	4.22155e-05
ENSDARG00000035899	2110.14	-1.31347	0.402217	-3.26557	0.00109245	0.00844305
ENSDARG00000089055	3657.22	-1.31315	0.369274	-3.55603	0.000376507	0.00349862
ENSDARG00000074266	4270.22	-1.31262	0.33927	-3.86896	0.000109301	0.0012449
ENSDARG00000078270	1804.06	-1.31257	0.500305	-2.62354	0.00870214	0.0459595
ENSDARG00000079847	2022.33	-1.3122	0.339878	-3.8608	0.000113014	0.00127916
ENSDARG00000030154	1824.8	-1.30985	0.25969	-5.04389	4.56154e-07	1.05845e-05
ENSDARG00000030236	5577.31	-1.30825	0.421508	-3.10374	0.0019109	0.0133502
ENSDARG00000026941	872.346	-1.30775	0.418003	-3.12855	0.0017567	0.0124873
ENSDARG00000040001	6973.15	-1.30573	0.167455	-7.79746	6.31669e-15	7.63056e-13
ENSDARG00000055857	2145.84	-1.30291	0.382795	-3.40369	0.000664831	0.00558424
ENSDARG00000063917	132865	-1.30183	0.298985	-4.35417	1.3357e-05	0.00020323
ENSDARG00000062220	2651.05	-1.30058	0.344856	-3.77137	0.000162353	0.00173454
ENSDARG00000079712	2041.08	-1.3002	0.452682	-2.87222	0.00407593	0.0248065
ENSDARG00000075143	595.223	-1.29921	0.411362	-3.15831	0.00158689	0.0115143
ENSDARG00000051762	1363.72	-1.29724	0.388554	-3.33864	0.000841881	0.00682406
ENSDARG00000070539	8581.84	-1.29683	0.382522	-3.39022	0.000698377	0.00580739
ENSDARG00000057378	12317	-1.29682	0.265662	-4.88146	1.05301e-06	2.23046e-05
ENSDARG00000028386	1550.8	-1.29493	0.444998	-2.90996	0.0036148	0.0224876
ENSDARG00000059945	2895.39	-1.29474	0.320313	-4.0421	5.2975e-05	0.000665342
ENSDARG00000063922	10012.9	-1.29317	0.474606	-2.72472	0.00643565	0.0359113
ENSDARG00000095865	3729.57	-1.29051	0.410086	-3.14692	0.00165003	0.0118517
ENSDARG00000057032	1460.86	-1.28813	0.373754	-3.44645	0.000567998	0.00491164
ENSDARG00000022045	87553.1	-1.28783	0.194577	-6.61863	3.62547e-11	2.35001e-09
ENSDARG00000015266	2359.63	-1.28783	0.256084	-5.02892	4.93251e-07	1.13659e-05
ENSDARG00000062024	5737.48	-1.28725	0.183645	-7.00945	2.39265e-12	1.93863e-10
ENSDARG00000063095	39202.1	-1.28704	0.217955	-5.90508	3.5248e-09	1.41646e-07
ENSDARG00000060723	7367.74	-1.2869	0.303272	-4.24339	2.20165e-05	0.000313005
ENSDARG00000062633	1038.09	-1.28681	0.464272	-2.77167	0.00557688	0.0320065
ENSDARG00000014969	4518.05	-1.2864	0.372497	-3.45345	0.000553471	0.0048006
ENSDARG00000099812	1776.01	-1.2856	0.421182	-3.05236	0.00227051	0.0154141
ENSDARG00000031598	7853.53	-1.28227	0.223464	-5.73816	9.57131e-09	3.42505e-07
ENSDARG00000103505	2369.4	-1.28089	0.246467	-5.19699	2.02538e-07	5.17562e-06
ENSDARG00000078251	1538.33	-1.28063	0.405309	-3.15965	0.0015796	0.0114782
ENSDARG00000029581	998.911	-1.28028	0.311096	-4.11538	3.86545e-05	0.000513983
ENSDARG00000016058	7581.33	-1.27995	0.218593	-5.85542	4.75801e-09	1.82378e-07
ENSDARG00000079854	3001.77	-1.27974	0.363137	-3.52413	0.000424874	0.0038687
ENSDARG00000015731	530.832	-1.27963	0.392471	-3.26044	0.00111238	0.0085639
ENSDARG00000005095	1292.84	-1.27877	0.435212	-2.93826	0.00330061	0.0208585
ENSDARG00000001829	1876.49	-1.27802	0.399334	-3.20039	0.00137243	0.0101958
ENSDARG00000070601	2127.73	-1.27721	0.295513	-4.32202	1.54604e-05	0.000229985
ENSDARG00000013843	10260.3	-1.27483	0.303135	-4.2055	2.60508e-05	0.000364638
ENSDARG00000111188	3903.03	-1.27376	0.365111	-3.48868	0.000485411	0.00430775
ENSDARG00000041481	755.503	-1.27331	0.470859	-2.70424	0.00684613	0.0376953
ENSDARG00000022503	2374.37	-1.2733	0.393887	-3.23265	0.00122647	0.00928091
ENSDARG00000035338	6329.47	-1.27288	0.273167	-4.65971	3.16663e-06	5.86591e-05
ENSDARG00000074531	1154.1	-1.27202	0.389118	-3.26897	0.00107938	0.00836478
ENSDARG00000069673	810.79	-1.267	0.317157	-3.99485	6.47354e-05	0.000791598
ENSDARG00000007245	1048.4	-1.26587	0.282314	-4.4839	7.32924e-06	0.000122146
ENSDARG00000010764	107010	-1.2658	0.30449	-4.15711	3.22297e-05	0.000437985
ENSDARG00000028048	6024.02	-1.26561	0.303845	-4.16534	3.10895e-05	0.000426186
ENSDARG00000063194	1646.16	-1.26276	0.462354	-2.73116	0.0063111	0.0354346
ENSDARG00000096346	928.546	-1.26251	0.476973	-2.64693	0.00812257	0.0434629
ENSDARG00000070045	1815.99	-1.26246	0.393828	-3.2056	0.00134779	0.0100449
ENSDARG00000039820	1358.22	-1.2609	0.418942	-3.00973	0.00261483	0.0173267
ENSDARG00000030402	1376.98	-1.26064	0.416831	-3.02435	0.00249169	0.0166715
ENSDARG00000018285	5359.46	-1.26005	0.172253	-7.31509	2.57211e-13	2.42973e-11
ENSDARG00000027187	1805.69	-1.25906	0.324618	-3.87857	0.000105072	0.001205
ENSDARG00000115301	1933.33	-1.25811	0.392479	-3.20554	0.0013481	0.0100449
ENSDARG00000077847	7047	-1.25805	0.339445	-3.70621	0.000210386	0.00215489
ENSDARG00000027419	5267.48	-1.25669	0.474656	-2.64757	0.00810715	0.0434153
ENSDARG00000095294	43411.3	-1.25645	0.424857	-2.95734	0.00310306	0.0198585
ENSDARG00000029415	7938.45	-1.2562	0.325517	-3.85909	0.000113809	0.00128743
ENSDARG00000061371	882.688	-1.25589	0.404058	-3.10819	0.00188238	0.0132158
ENSDARG00000058646	5045.03	-1.25374	0.314003	-3.99278	6.53036e-05	0.000797745
ENSDARG00000028000	18184.6	-1.25098	0.338021	-3.70091	0.00021483	0.00218803
ENSDARG00000032327	1510.07	-1.25024	0.258345	-4.83942	1.3022e-06	2.70087e-05
ENSDARG00000029177	2877.02	-1.24922	0.331942	-3.76338	0.000167633	0.00177912
ENSDARG00000039661	1391.83	-1.24747	0.356137	-3.50278	0.000460425	0.00412272
ENSDARG00000034534	15042	-1.24716	0.227035	-5.49325	3.946e-08	1.21941e-06
ENSDARG00000098831	1934.66	-1.2466	0.442614	-2.81646	0.00485566	0.0285411
ENSDARG00000055054	1257.37	-1.24574	0.472559	-2.63616	0.008385	0.0446227
ENSDARG00000075133	1429.09	-1.24573	0.337853	-3.6872	0.000226738	0.00228596
ENSDARG00000021143	70495.7	-1.24525	0.254852	-4.88616	1.02824e-06	2.19196e-05
ENSDARG00000043323	1262.58	-1.2439	0.38011	-3.27248	0.00106609	0.0082811
ENSDARG00000073837	3770.14	-1.24273	0.356742	-3.48357	0.000494782	0.00437339
ENSDARG00000058585	1671.96	-1.24104	0.337114	-3.68136	0.000231995	0.00232887
ENSDARG00000105136	1444.01	-1.24082	0.293593	-4.22634	2.37525e-05	0.000336246
ENSDARG00000098059	4371.96	-1.23973	0.258328	-4.79904	1.59432e-06	3.23275e-05
ENSDARG00000055291	3361.68	-1.23762	0.304805	-4.06036	4.89966e-05	0.000622333
ENSDARG00000036764	1673.51	-1.23522	0.449992	-2.74497	0.00605158	0.0342476
ENSDARG00000059244	2906.39	-1.23465	0.351407	-3.51346	0.000442311	0.00399644
ENSDARG00000013414	2658.6	-1.23445	0.334417	-3.69135	0.000223068	0.00225695
ENSDARG00000079516	3778.64	-1.23427	0.390419	-3.16141	0.00157009	0.0114257
ENSDARG00000100267	546.832	-1.23413	0.420264	-2.93656	0.00331877	0.02096
ENSDARG00000043046	3388.83	-1.234	0.217273	-5.67947	1.35111e-08	4.6673e-07
ENSDARG00000102185	1040.43	-1.23311	0.420889	-2.92976	0.00339221	0.0213629
ENSDARG00000079396	1309.55	-1.23223	0.44159	-2.79043	0.00526382	0.0305351
ENSDARG00000099850	3237.66	-1.23106	0.396562	-3.10434	0.00190705	0.0133373
ENSDARG00000021556	3678.56	-1.23013	0.379751	-3.23931	0.0011982	0.00909814
ENSDARG00000032117	4182.18	-1.22953	0.438896	-2.80142	0.00508784	0.0296499
ENSDARG00000018270	1514.9	-1.22808	0.360682	-3.40489	0.000661909	0.00556674
ENSDARG00000051730	3682.94	-1.22712	0.269189	-4.55858	5.15003e-06	8.93388e-05
ENSDARG00000099730	75739.4	-1.22488	0.146398	-8.36677	5.9217e-17	9.9186e-15
ENSDARG00000102471	884.87	-1.22472	0.388563	-3.15193	0.00162195	0.0117133
ENSDARG00000063573	4256.35	-1.22368	0.279234	-4.38225	1.17458e-05	0.000181628
ENSDARG00000068602	2311.19	-1.22349	0.440482	-2.77762	0.00547593	0.0315634
ENSDARG00000074667	16882.2	-1.22317	0.215003	-5.68906	1.27739e-08	4.42798e-07
ENSDARG00000111920	2432.02	-1.22086	0.402418	-3.03381	0.00241483	0.0162554
ENSDARG00000020618	2682.98	-1.22	0.260751	-4.67881	2.8855e-06	5.42956e-05
ENSDARG00000098174	1927.65	-1.21995	0.357399	-3.4134	0.000641567	0.00542542
ENSDARG00000058179	1049.53	-1.21944	0.445424	-2.73771	0.00618682	0.0348546
ENSDARG00000041417	11216.5	-1.21767	0.379214	-3.21103	0.00132258	0.00990299
ENSDARG00000069920	3970.41	-1.21544	0.357134	-3.40331	0.000665746	0.00558957
ENSDARG00000074903	2217.03	-1.2153	0.4061	-2.99261	0.00276604	0.0180941
ENSDARG00000016301	61425.6	-1.21498	0.232063	-5.23555	1.64493e-07	4.31974e-06
ENSDARG00000055759	5271.25	-1.21497	0.313855	-3.87112	0.000108334	0.0012354
ENSDARG00000095947	1154.05	-1.21213	0.363255	-3.33687	0.000847285	0.0068595
ENSDARG00000098240	5484.33	-1.21111	0.389787	-3.10711	0.00188925	0.0132332
ENSDARG00000094590	2520.97	-1.21085	0.389624	-3.10774	0.00188521	0.0132248
ENSDARG00000013741	14297.3	-1.21064	0.18033	-6.71348	1.90036e-11	1.29719e-09
ENSDARG00000033234	47710.1	-1.21014	0.282634	-4.28165	1.8551e-05	0.000268915
ENSDARG00000032876	1175.9	-1.21013	0.372071	-3.25242	0.00114428	0.00875749
ENSDARG00000014462	2859.5	-1.20701	0.203029	-5.94499	2.76471e-09	1.14566e-07
ENSDARG00000075768	19929.8	-1.20551	0.311979	-3.86407	0.000111513	0.00126649
ENSDARG00000063895	112215	-1.20497	0.311774	-3.86487	0.000111148	0.00126325
ENSDARG00000060481	4721.12	-1.20451	0.269323	-4.47235	7.73647e-06	0.00012797
ENSDARG00000037894	3705.11	-1.20206	0.29426	-4.08504	4.40701e-05	0.000570023
ENSDARG00000020834	800.045	-1.20118	0.37773	-3.17999	0.00147278	0.0108243
ENSDARG00000071498	2018.82	-1.20081	0.323919	-3.70714	0.000209616	0.0021481
ENSDARG00000101074	12032.9	-1.19852	0.288878	-4.14888	3.34104e-05	0.000450871
ENSDARG00000010132	1047.49	-1.19835	0.396375	-3.02327	0.00250057	0.0167197
ENSDARG00000077295	5078.17	-1.19716	0.354594	-3.37613	0.000735143	0.00606996
ENSDARG00000045568	2038.92	-1.19612	0.455633	-2.62519	0.00866003	0.0458343
ENSDARG00000039522	46805.2	-1.1956	0.331859	-3.60275	0.000314869	0.00299141
ENSDARG00000101858	3865.63	-1.19498	0.367762	-3.24931	0.00115684	0.00883451
ENSDARG00000033140	5333.36	-1.19453	0.215842	-5.53429	3.12484e-08	9.91788e-07
ENSDARG00000042946	719.906	-1.19397	0.440393	-2.71114	0.0067053	0.0370785
ENSDARG00000037020	14074	-1.19114	0.262773	-4.53298	5.8156e-06	9.89893e-05
ENSDARG00000003169	2864.18	-1.1905	0.299763	-3.97147	7.14295e-05	0.000860781
ENSDARG00000087402	9045.72	-1.19024	0.329508	-3.61218	0.000303631	0.00290124
ENSDARG00000008100	7077.83	-1.18998	0.310955	-3.82685	0.000129795	0.00143836
ENSDARG00000002255	12060.5	-1.18943	0.23154	-5.13703	2.79113e-07	6.85134e-06
ENSDARG00000099203	24958.8	-1.18906	0.337151	-3.52677	0.000420656	0.00383555
ENSDARG00000008447	8242.1	-1.18905	0.34486	-3.44794	0.000564888	0.00488687
ENSDARG00000044365	5539.04	-1.1883	0.345981	-3.43457	0.00059349	0.00508356
ENSDARG00000067717	2682.33	-1.18805	0.32707	-3.6324	0.000280801	0.00272513
ENSDARG00000038981	8127.06	-1.18717	0.279614	-4.24575	2.17868e-05	0.000310403
ENSDARG00000062330	3999.51	-1.18654	0.273175	-4.34351	1.40225e-05	0.000212304
ENSDARG00000056005	4515.44	-1.18509	0.308213	-3.84503	0.000120536	0.00134898
ENSDARG00000059939	1139.26	-1.18506	0.306928	-3.86103	0.000112911	0.00127916
ENSDARG00000061647	7641.06	-1.18376	0.409447	-2.89111	0.00383878	0.023601
ENSDARG00000015978	40648.1	-1.18188	0.217015	-5.44608	5.14923e-08	1.55037e-06
ENSDARG00000002745	8734.77	-1.18083	0.383163	-3.08179	0.00205759	0.0141959
ENSDARG00000059057	15952.2	-1.17895	0.277208	-4.25295	2.1097e-05	0.000301654
ENSDARG00000070922	27820.8	-1.17766	0.215417	-5.46686	4.58085e-08	1.40094e-06
ENSDARG00000103937	22084.6	-1.17756	0.245315	-4.80021	1.585e-06	3.21712e-05
ENSDARG00000074773	1830.45	-1.17613	0.341439	-3.44461	0.000571876	0.00493661
ENSDARG00000019195	1916.67	-1.17573	0.319933	-3.67493	0.000237912	0.00237341
ENSDARG00000037008	2379.03	-1.17545	0.28702	-4.09536	4.21508e-05	0.000551641
ENSDARG00000035330	2010.65	-1.17525	0.414633	-2.83443	0.00459076	0.0273715
ENSDARG00000027687	1107.87	-1.17458	0.322759	-3.63918	0.000273512	0.00267106
ENSDARG00000023536	11049.3	-1.1744	0.246104	-4.77197	1.8243e-06	3.6508e-05
ENSDARG00000044092	17760.2	-1.17435	0.229587	-5.11503	3.13697e-07	7.55146e-06
ENSDARG00000019355	440.993	-1.17254	0.437893	-2.67769	0.00741328	0.0402896
ENSDARG00000003776	4165.5	-1.17243	0.355073	-3.30194	0.000960197	0.0076098
ENSDARG00000076873	2615.8	-1.17199	0.390056	-3.00468	0.00265859	0.0175386
ENSDARG00000019566	4058.13	-1.1704	0.202026	-5.79333	6.90033e-09	2.57561e-07
ENSDARG00000061370	1474.93	-1.16987	0.351074	-3.33227	0.000861396	0.00695697
ENSDARG00000060554	5087.22	-1.16986	0.272616	-4.29125	1.77674e-05	0.000259253
ENSDARG00000075393	7355.72	-1.1698	0.224712	-5.20576	1.93201e-07	4.98174e-06
ENSDARG00000071375	1810.8	-1.16911	0.3545	-3.2979	0.000974116	0.0077048
ENSDARG00000036058	6428.25	-1.1689	0.244536	-4.78009	1.75219e-06	3.51002e-05
ENSDARG00000017242	1154.81	-1.16696	0.32295	-3.61342	0.00030218	0.00289292
ENSDARG00000045230	11033.3	-1.16645	0.276285	-4.22191	2.42236e-05	0.000341702
ENSDARG00000055357	2747.98	-1.16484	0.32376	-3.59783	0.000320878	0.00304414
ENSDARG00000002635	1643.19	-1.16453	0.266689	-4.36663	1.26176e-05	0.000193308
ENSDARG00000016396	700.573	-1.16367	0.411978	-2.8246	0.00473399	0.0279932
ENSDARG00000042837	20328.6	-1.16324	0.249216	-4.6676	3.04739e-06	5.67669e-05
ENSDARG00000029885	8521.44	-1.16013	0.277047	-4.18746	2.82091e-05	0.000391548
ENSDARG00000101185	586.323	-1.16002	0.438389	-2.64609	0.00814287	0.0435364
ENSDARG00000014137	2190.38	-1.15864	0.248425	-4.66395	3.10203e-06	5.75696e-05
ENSDARG00000063511	3801.43	-1.1586	0.368378	-3.14514	0.00166008	0.011911
ENSDARG00000099921	1455.16	-1.15843	0.353452	-3.27749	0.00104735	0.00816419
ENSDARG00000063358	4105.78	-1.15743	0.303477	-3.81391	0.000136783	0.0015013
ENSDARG00000045014	26518.2	-1.15635	0.193368	-5.98007	2.23039e-09	9.41867e-08
ENSDARG00000060854	4992.97	-1.15609	0.380281	-3.04011	0.00236494	0.0159735
ENSDARG00000103435	9655.69	-1.15494	0.21829	-5.29083	1.2176e-07	3.33827e-06
ENSDARG00000017034	2417.88	-1.1531	0.374861	-3.07607	0.00209749	0.0143865
ENSDARG00000013928	11554	-1.15258	0.331517	-3.47669	0.000507637	0.00446326
ENSDARG00000038306	18012.4	-1.14911	0.251793	-4.56371	5.02573e-06	8.76402e-05
ENSDARG00000073845	758.534	-1.14829	0.438597	-2.61809	0.00884229	0.0465271
ENSDARG00000057218	1124.51	-1.14823	0.412808	-2.78151	0.00541071	0.0312507
ENSDARG00000042892	2932.24	-1.14694	0.225555	-5.08497	3.67689e-07	8.68934e-06
ENSDARG00000058089	612.621	-1.14619	0.429652	-2.66772	0.00763672	0.0412731
ENSDARG00000013880	3561.29	-1.1461	0.367419	-3.11933	0.00181263	0.0128022
ENSDARG00000021984	5104.75	-1.1444	0.263378	-4.34509	1.3922e-05	0.000211181
ENSDARG00000040198	3683.53	-1.14431	0.370862	-3.08554	0.00203185	0.0140524
ENSDARG00000061923	2154.16	-1.14289	0.362216	-3.15527	0.0016035	0.0116179
ENSDARG00000060434	48034.7	-1.14273	0.321671	-3.55249	0.0003816	0.00353605
ENSDARG00000079440	2753.18	-1.1396	0.278074	-4.0982	4.16374e-05	0.000546358
ENSDARG00000037070	2147.11	-1.13938	0.393774	-2.89349	0.00380982	0.0234519
ENSDARG00000052537	1769.55	-1.13742	0.434844	-2.6157	0.00890456	0.0467314
ENSDARG00000060796	9864.01	-1.13732	0.176126	-6.45741	1.06509e-10	6.10039e-09
ENSDARG00000071353	4112.28	-1.13711	0.247405	-4.59614	4.30388e-06	7.64572e-05
ENSDARG00000054749	2746.23	-1.13669	0.382915	-2.9685	0.00299253	0.0192566
ENSDARG00000017474	2150.66	-1.13611	0.363937	-3.12171	0.00179804	0.0127358
ENSDARG00000011961	1371.43	-1.13215	0.255319	-4.43426	9.23893e-06	0.00014911
ENSDARG00000088789	1599.05	-1.13199	0.303012	-3.7358	0.000187123	0.00195274
ENSDARG00000105215	1626.66	-1.13196	0.416335	-2.71886	0.00655065	0.036406
ENSDARG00000103670	1933.67	-1.13109	0.365913	-3.09114	0.00199391	0.0138379
ENSDARG00000078745	1279.89	-1.13089	0.376872	-3.00074	0.00269328	0.0177062
ENSDARG00000104251	898.265	-1.13065	0.359253	-3.14723	0.00164826	0.0118517
ENSDARG00000009209	3671.15	-1.13004	0.227576	-4.96557	6.8499e-07	1.53235e-05
ENSDARG00000101215	1072.07	-1.12602	0.433511	-2.59744	0.00939225	0.0486629
ENSDARG00000029003	1773.03	-1.12352	0.355159	-3.16344	0.00155918	0.0113712
ENSDARG00000053113	11234	-1.11745	0.402696	-2.77491	0.00552163	0.0317599
ENSDARG00000038608	12901.1	-1.11504	0.265324	-4.20255	2.6392e-05	0.000368896
ENSDARG00000101680	2940.83	-1.11391	0.234696	-4.74619	2.07279e-06	4.07846e-05
ENSDARG00000018738	2798.01	-1.11349	0.346646	-3.21218	0.00131732	0.00987096
ENSDARG00000076364	4230.73	-1.11137	0.252375	-4.40367	1.06436e-05	0.000168239
ENSDARG00000011055	5038.08	-1.11056	0.270965	-4.09853	4.15776e-05	0.000545932
ENSDARG00000022176	8607.29	-1.10959	0.211121	-5.25573	1.47442e-07	3.93944e-06
ENSDARG00000101443	1809.67	-1.1093	0.3729	-2.97478	0.002932	0.0189619
ENSDARG00000101687	942.911	-1.10898	0.343011	-3.23307	0.00122466	0.00927432
ENSDARG00000053753	5212.02	-1.10536	0.264666	-4.17643	2.96113e-05	0.000407606
ENSDARG00000087452	2285.64	-1.10418	0.410218	-2.6917	0.00710883	0.038884
ENSDARG00000017294	6826.73	-1.10329	0.244448	-4.51341	6.3795e-06	0.000107577
ENSDARG00000029439	4700.61	-1.10277	0.425244	-2.59328	0.00950665	0.0491152
ENSDARG00000059972	1691.76	-1.10217	0.348469	-3.1629	0.00156206	0.0113839
ENSDARG00000098809	3485.27	-1.10185	0.423824	-2.59978	0.00932848	0.048408
ENSDARG00000008407	23512.6	-1.10182	0.220671	-4.99306	5.94287e-07	1.34606e-05
ENSDARG00000102975	15101.7	-1.1015	0.370176	-2.9756	0.00292415	0.0189234
ENSDARG00000052190	1617.7	-1.10092	0.373968	-2.94388	0.00324129	0.0205946
ENSDARG00000104049	5160.89	-1.10038	0.337758	-3.2579	0.0011224	0.00861774
ENSDARG00000007359	2870.56	-1.09939	0.275663	-3.98814	6.6592e-05	0.000811812
ENSDARG00000002663	3191.17	-1.09486	0.392874	-2.78678	0.0053234	0.0308179
ENSDARG00000021220	2986.3	-1.09455	0.290853	-3.76325	0.000167719	0.00177912
ENSDARG00000076318	9919.53	-1.09242	0.389627	-2.80375	0.00505114	0.0294815
ENSDARG00000018985	6516.41	-1.09237	0.20015	-5.45777	4.82152e-08	1.46275e-06
ENSDARG00000043359	5239.51	-1.09017	0.349965	-3.11509	0.00183889	0.0129515
ENSDARG00000091771	8506.73	-1.08895	0.252712	-4.30905	1.63954e-05	0.00024207
ENSDARG00000052866	2046.59	-1.08791	0.410577	-2.64972	0.0080558	0.0431519
ENSDARG00000103394	6471.91	-1.08667	0.180138	-6.03242	1.61519e-09	7.0756e-08
ENSDARG00000090190	4167.9	-1.08642	0.41206	-2.63655	0.00837531	0.0445878
ENSDARG00000011370	8420.33	-1.08616	0.234412	-4.63357	3.59405e-06	6.54215e-05
ENSDARG00000039123	4107.32	-1.0858	0.363441	-2.98756	0.00281212	0.0183174
ENSDARG00000055100	9363.93	-1.08381	0.319318	-3.39414	0.000688441	0.00575018
ENSDARG00000102229	3837.57	-1.08341	0.302354	-3.58326	0.000339331	0.00319488
ENSDARG00000007127	6126.91	-1.08304	0.298233	-3.63152	0.000281754	0.00273015
ENSDARG00000092774	1972.55	-1.08207	0.259936	-4.16283	3.14333e-05	0.000429423
ENSDARG00000037871	3135.02	-1.07918	0.352181	-3.06428	0.00218195	0.014889
ENSDARG00000100244	2392.56	-1.07661	0.37028	-2.90757	0.00364253	0.0226177
ENSDARG00000044135	697.37	-1.07649	0.369038	-2.91702	0.00353397	0.0220812
ENSDARG00000018809	3412.84	-1.07499	0.209915	-5.12106	3.03827e-07	7.34045e-06
ENSDARG00000037498	1562.8	-1.07344	0.348818	-3.07736	0.00208842	0.0143492
ENSDARG00000040657	1728.73	-1.0719	0.245982	-4.35763	1.31478e-05	0.000200354
ENSDARG00000106631	662.714	-1.07038	0.361666	-2.95957	0.00308067	0.0197377
ENSDARG00000029263	967.837	-1.07014	0.301338	-3.55131	0.000383322	0.00354711
ENSDARG00000031720	28293.3	-1.06851	0.295154	-3.62019	0.000294391	0.00283195
ENSDARG00000006370	22334.3	-1.0685	0.262389	-4.07218	4.65751e-05	0.000596616
ENSDARG00000093413	7589.96	-1.06847	0.231472	-4.61599	3.91234e-06	7.03163e-05
ENSDARG00000012932	2106.23	-1.06813	0.285629	-3.73957	0.000184332	0.00192968
ENSDARG00000098046	467.585	-1.06729	0.386779	-2.75942	0.00579042	0.0329851
ENSDARG00000002840	5223.16	-1.06623	0.336042	-3.1729	0.00150925	0.0110523
ENSDARG00000010773	4602.41	-1.06301	0.207644	-5.11938	3.06536e-07	7.388e-06
ENSDARG00000001220	5476.93	-1.06287	0.334744	-3.17517	0.00149749	0.0109816
ENSDARG00000104820	7998.04	-1.06285	0.309283	-3.4365	0.000589283	0.00505973
ENSDARG00000009315	9643.1	-1.06224	0.29316	-3.62343	0.000290724	0.00279938
ENSDARG00000076290	14286.6	-1.06211	0.143383	-7.40755	1.28656e-13	1.26324e-11
ENSDARG00000099746	7227.48	-1.06201	0.251879	-4.21634	2.48305e-05	0.000349027
ENSDARG00000111235	8538.99	-1.05975	0.202304	-5.23839	1.61985e-07	4.26511e-06
ENSDARG00000027500	2041.5	-1.05771	0.401734	-2.63286	0.00846683	0.0449669
ENSDARG00000071492	2601.37	-1.05766	0.382552	-2.76475	0.00569662	0.032581
ENSDARG00000035406	702.889	-1.05686	0.358947	-2.94434	0.00323648	0.0205837
ENSDARG00000089076	3339.82	-1.05653	0.374401	-2.82191	0.00477387	0.0281684
ENSDARG00000078105	2047.3	-1.05647	0.305021	-3.46361	0.000532972	0.00466057
ENSDARG00000002220	1003.84	-1.05611	0.36244	-2.9139	0.00356948	0.0222682
ENSDARG00000077650	1391.03	-1.05547	0.381387	-2.76744	0.00564979	0.032369
ENSDARG00000087749	1948.14	-1.0521	0.321531	-3.27215	0.00106734	0.00828757
ENSDARG00000010946	8689.02	-1.04975	0.198236	-5.29544	1.18728e-07	3.27314e-06
ENSDARG00000056331	7107.4	-1.04897	0.195943	-5.35346	8.629e-08	2.46056e-06
ENSDARG00000074552	16057.9	-1.04891	0.202858	-5.17065	2.33282e-07	5.84877e-06
ENSDARG00000051852	1067.51	-1.04851	0.344685	-3.04193	0.00235069	0.0158989
ENSDARG00000068587	4285.25	-1.04825	0.259168	-4.04466	5.2399e-05	0.00065977
ENSDARG00000036754	5448.29	-1.048	0.254693	-4.11475	3.87607e-05	0.000515052
ENSDARG00000115805	2228.43	-1.0475	0.280429	-3.73535	0.000187457	0.0019552
ENSDARG00000032155	2930.96	-1.04594	0.384216	-2.72228	0.00648325	0.0361466
ENSDARG00000016080	4177.67	-1.04545	0.281676	-3.71155	0.000205997	0.00211537
ENSDARG00000055052	9356.23	-1.04211	0.226915	-4.59254	4.37882e-06	7.72377e-05
ENSDARG00000045180	2740.83	-1.0414	0.254021	-4.09965	4.13781e-05	0.000544238
ENSDARG00000002026	518.38	-1.04014	0.400796	-2.5952	0.00945359	0.0489299
ENSDARG00000010442	1669.64	-1.03716	0.377282	-2.74904	0.00597701	0.0338737
ENSDARG00000025788	2203.79	-1.03687	0.331926	-3.12379	0.00178537	0.0126596
ENSDARG00000038737	2862.76	-1.03634	0.373346	-2.77582	0.00550619	0.031692
ENSDARG00000005651	3186.99	-1.0352	0.342422	-3.02316	0.00250153	0.0167205
ENSDARG00000036501	3579.52	-1.03356	0.344657	-2.99879	0.00271053	0.0177893
ENSDARG00000015931	6635.11	-1.03303	0.335722	-3.07703	0.00209071	0.0143598
ENSDARG00000076780	1639.84	-1.03114	0.307661	-3.35153	0.000803655	0.00657302
ENSDARG00000022768	1146.69	-1.02881	0.372935	-2.75869	0.00580337	0.0330305
ENSDARG00000039452	7233.36	-1.02768	0.274606	-3.7424	0.00018227	0.0019101
ENSDARG00000061746	1570.29	-1.02727	0.342454	-2.99973	0.00270216	0.017752
ENSDARG00000045639	19505.4	-1.02535	0.182877	-5.60677	2.06135e-08	6.8478e-07
ENSDARG00000060656	3637.01	-1.025	0.311782	-3.28755	0.00101063	0.007952
ENSDARG00000104293	4070.03	-1.0224	0.3496	-2.92449	0.00345019	0.021646
ENSDARG00000037066	594.711	-1.02042	0.379343	-2.68996	0.00714613	0.0390665
ENSDARG00000038900	12622	-1.02025	0.132052	-7.7261	1.10895e-14	1.26307e-12
ENSDARG00000028715	1725.87	-1.01921	0.310417	-3.28334	0.00102583	0.00803097
ENSDARG00000104537	43975.3	-1.01917	0.21588	-4.72101	2.34675e-06	4.51936e-05
ENSDARG00000036438	12287.4	-1.01851	0.229611	-4.4358	9.17326e-06	0.00014817
ENSDARG00000057767	886.089	-1.01492	0.385306	-2.63406	0.00843714	0.0448212
ENSDARG00000013044	7870.8	-1.01485	0.279156	-3.63544	0.000277509	0.00270216
ENSDARG00000079283	13311.5	-1.01412	0.277921	-3.64895	0.000263315	0.00258541
ENSDARG00000092873	12508.1	-1.01192	0.20377	-4.966	6.83496e-07	1.53072e-05
ENSDARG00000063912	491870	-1.00984	0.329717	-3.06273	0.00219327	0.014956
ENSDARG00000090219	3204.47	-1.00901	0.305793	-3.29966	0.00096802	0.00766266
ENSDARG00000027200	17500.1	-1.00892	0.244424	-4.12775	3.66329e-05	0.000490374
ENSDARG00000074245	2879.88	-1.00804	0.282646	-3.56643	0.000361876	0.0033721
ENSDARG00000005762	1407.17	-1.00799	0.325643	-3.09539	0.00196556	0.013665
ENSDARG00000099720	2258.45	-1.00662	0.385347	-2.61226	0.00899463	0.0470514
ENSDARG00000014430	4076.18	-1.00474	0.208446	-4.82017	1.43437e-06	2.95349e-05
ENSDARG00000069855	3042.93	-1.00442	0.337414	-2.97681	0.00291264	0.0188646
ENSDARG00000014915	13859.5	-1.004	0.236197	-4.25067	2.13134e-05	0.00030453
ENSDARG00000087456	3388.91	-1.00362	0.285298	-3.51781	0.00043512	0.00394937
ENSDARG00000104343	4816.62	-1.00189	0.337385	-2.96958	0.00298203	0.0192083
ENSDARG00000031343	24551.2	-1.00085	0.286958	-3.48781	0.000486994	0.00431604
ENSDARG00000089372	17080.9	-1.00023	0.28473	-3.51291	0.000443232	0.00400114
ENSDARG00000030656	3030.92	-0.998728	0.330538	-3.02152	0.00251509	0.0167886
ENSDARG00000068966	4831.58	-0.998439	0.373231	-2.67513	0.00747014	0.0405487
ENSDARG00000035808	6732.16	-0.998088	0.252537	-3.95225	7.74195e-05	0.000923466
ENSDARG00000062053	6045.79	-0.997733	0.298035	-3.3477	0.000814843	0.00664816
ENSDARG00000039931	2527.48	-0.997087	0.259882	-3.83669	0.000124704	0.00138938
ENSDARG00000074367	904.948	-0.996364	0.36227	-2.75033	0.00595345	0.0337786
ENSDARG00000016399	1094.02	-0.995646	0.367249	-2.71109	0.00670619	0.0370785
ENSDARG00000030694	21473.9	-0.994096	0.245653	-4.04675	5.19342e-05	0.000655575
ENSDARG00000010953	3488.88	-0.993545	0.328483	-3.02464	0.00248928	0.0166609
ENSDARG00000059274	4119.66	-0.9927	0.280675	-3.53684	0.00040495	0.00371832
ENSDARG00000059304	8927.31	-0.991887	0.309519	-3.2046	0.00135249	0.0100626
ENSDARG00000102889	11442.9	-0.990455	0.310117	-3.19381	0.00140407	0.0104114
ENSDARG00000038154	6205.61	-0.990058	0.337675	-2.93199	0.00336799	0.0212372
ENSDARG00000035553	8583.5	-0.987943	0.348654	-2.83359	0.00460281	0.0274231
ENSDARG00000020840	1372.25	-0.987622	0.362309	-2.72591	0.00641238	0.0358287
ENSDARG00000036329	6957.19	-0.987495	0.217562	-4.53891	5.65456e-06	9.65965e-05
ENSDARG00000102802	4887.81	-0.986137	0.25382	-3.88518	0.000102255	0.00117744
ENSDARG00000028721	1711.13	-0.985121	0.353248	-2.78875	0.00529113	0.0306667
ENSDARG00000005645	2718.93	-0.983491	0.236515	-4.15827	3.2067e-05	0.000436286
ENSDARG00000009740	8262.87	-0.982401	0.316167	-3.10723	0.00188851	0.0132332
ENSDARG00000089877	18782.8	-0.982163	0.207409	-4.7354	2.18627e-06	4.25371e-05
ENSDARG00000045618	15845.9	-0.980817	0.255316	-3.84158	0.000122247	0.00136506
ENSDARG00000045360	1337.78	-0.980765	0.343394	-2.85609	0.00428895	0.025921
ENSDARG00000086104	2822.5	-0.980322	0.274798	-3.56743	0.000360497	0.00336257
ENSDARG00000029639	4570.95	-0.980114	0.307787	-3.18439	0.0014506	0.0106889
ENSDARG00000093448	28410.3	-0.979611	0.203659	-4.81006	1.50886e-06	3.09092e-05
ENSDARG00000011462	8849.18	-0.978667	0.227706	-4.29795	1.72387e-05	0.000252834
ENSDARG00000070435	3367.14	-0.97829	0.367862	-2.65939	0.00782813	0.042159
ENSDARG00000013500	3639.66	-0.978202	0.205632	-4.75704	1.96452e-06	3.89621e-05
ENSDARG00000019223	5083.39	-0.976106	0.234011	-4.1712	3.02993e-05	0.000416156
ENSDARG00000016163	7257.56	-0.975587	0.271618	-3.59177	0.000328445	0.00310264
ENSDARG00000078352	2806.44	-0.97503	0.295219	-3.30273	0.00095747	0.00759203
ENSDARG00000019235	1839.95	-0.971652	0.299646	-3.24267	0.00118415	0.00900857
ENSDARG00000061373	1729.29	-0.971143	0.277358	-3.50141	0.00046281	0.0041385
ENSDARG00000004592	1708.58	-0.970679	0.309991	-3.13132	0.00174023	0.0123835
ENSDARG00000063924	446052	-0.970518	0.343312	-2.82693	0.00469972	0.0278628
ENSDARG00000015201	5081.13	-0.96992	0.26703	-3.63225	0.000280962	0.00272513
ENSDARG00000103364	12510	-0.969561	0.172477	-5.6214	1.89416e-08	6.35596e-07
ENSDARG00000022456	60182.5	-0.96954	0.223803	-4.33211	1.47684e-05	0.000221659
ENSDARG00000069157	2043.85	-0.968956	0.299231	-3.23815	0.00120307	0.00912811
ENSDARG00000078854	5241.84	-0.967408	0.229951	-4.20702	2.58759e-05	0.000362444
ENSDARG00000092610	6809.36	-0.96654	0.197837	-4.88553	1.03151e-06	2.19425e-05
ENSDARG00000057394	844.452	-0.966249	0.337112	-2.86625	0.00415362	0.0251947
ENSDARG00000056156	10183.9	-0.963559	0.252513	-3.81587	0.000135703	0.00149109
ENSDARG00000007825	3735.74	-0.960915	0.356544	-2.69508	0.00703722	0.0385982
ENSDARG00000005544	697.838	-0.96069	0.314203	-3.05755	0.00223155	0.0151919
ENSDARG00000009870	2222.08	-0.959589	0.311924	-3.07636	0.00209546	0.0143824
ENSDARG00000045543	4691.98	-0.959192	0.290196	-3.30532	0.000948669	0.0075481
ENSDARG00000053381	7266.43	-0.956759	0.178454	-5.36138	8.25896e-08	2.37543e-06
ENSDARG00000036831	1659.06	-0.956362	0.366667	-2.60826	0.00910045	0.0474719
ENSDARG00000070266	18277	-0.956199	0.330769	-2.89084	0.00384217	0.0236073
ENSDARG00000035596	8297.62	-0.954948	0.281325	-3.39447	0.000687621	0.00574902
ENSDARG00000029215	3515.71	-0.951983	0.332052	-2.86697	0.00414422	0.0251607
ENSDARG00000009106	59710.6	-0.951334	0.240824	-3.95033	7.8044e-05	0.00092981
ENSDARG00000016676	7004.63	-0.950949	0.273584	-3.47589	0.000509164	0.00447312
ENSDARG00000101812	917.998	-0.95047	0.319171	-2.97794	0.00290196	0.0188104
ENSDARG00000025012	5229.76	-0.949523	0.26409	-3.59545	0.000323825	0.00306918
ENSDARG00000091348	19061.4	-0.948265	0.17772	-5.33572	9.51638e-08	2.6791e-06
ENSDARG00000003035	15511.4	-0.945953	0.1686	-5.61063	2.01592e-08	6.71928e-07
ENSDARG00000087538	8799.05	-0.942156	0.251111	-3.75195	0.000175468	0.00184561
ENSDARG00000032970	18609.3	-0.941738	0.204906	-4.59595	4.30781e-06	7.64588e-05
ENSDARG00000111129	403.369	-0.940363	0.356385	-2.63862	0.00832451	0.044341
ENSDARG00000020764	10970.6	-0.937529	0.227869	-4.11434	3.88287e-05	0.000515612
ENSDARG00000078106	1404.66	-0.934952	0.296163	-3.15688	0.00159468	0.0115666
ENSDARG00000016128	2725.22	-0.934559	0.271216	-3.44581	0.000569355	0.00491911
ENSDARG00000042041	792.918	-0.934342	0.35596	-2.62485	0.00866869	0.0458679
ENSDARG00000034753	8963.18	-0.934233	0.175152	-5.33385	9.61519e-08	2.7031e-06
ENSDARG00000098361	3446.3	-0.934189	0.273327	-3.41785	0.000631186	0.00535278
ENSDARG00000100435	4146.38	-0.932731	0.237001	-3.93556	8.30038e-05	0.000979534
ENSDARG00000075673	4603.98	-0.932571	0.258486	-3.60782	0.000308783	0.00293919
ENSDARG00000090326	1388.27	-0.932362	0.317282	-2.93859	0.00329706	0.0208493
ENSDARG00000012387	18791.6	-0.931917	0.205084	-4.54407	5.51773e-06	9.46983e-05
ENSDARG00000002970	5387.18	-0.931268	0.196581	-4.73732	2.16561e-06	4.23186e-05
ENSDARG00000024744	5285.05	-0.924698	0.348817	-2.65096	0.00802643	0.0430408
ENSDARG00000015053	1544.29	-0.923511	0.298035	-3.09867	0.00194391	0.0135344
ENSDARG00000044902	7903.89	-0.921882	0.272466	-3.38347	0.000715758	0.00592216
ENSDARG00000052623	7312.43	-0.919353	0.276664	-3.32299	0.000890583	0.00714905
ENSDARG00000090963	9868.23	-0.918819	0.216334	-4.24722	2.16436e-05	0.000308805
ENSDARG00000045130	1599.8	-0.915808	0.331438	-2.76314	0.00572489	0.0326678
ENSDARG00000015006	8047.71	-0.915501	0.264352	-3.46319	0.000533816	0.00466057
ENSDARG00000070498	7025	-0.911517	0.265558	-3.43246	0.000598142	0.00511681
ENSDARG00000062415	2316.03	-0.909784	0.293355	-3.10131	0.00192668	0.0134463
ENSDARG00000042853	7904.84	-0.90753	0.298987	-3.03535	0.00240254	0.0161836
ENSDARG00000067626	19648.1	-0.906762	0.221396	-4.09566	4.20974e-05	0.000551305
ENSDARG00000060397	2363.14	-0.904816	0.304261	-2.97381	0.00294124	0.0190094
ENSDARG00000045140	1703.61	-0.903392	0.245609	-3.67817	0.000234913	0.00234701
ENSDARG00000002546	7019.01	-0.902455	0.28146	-3.20634	0.00134435	0.0100245
ENSDARG00000054300	5055.55	-0.902422	0.223377	-4.0399	5.34743e-05	0.00067119
ENSDARG00000057855	1803.11	-0.901274	0.314385	-2.86679	0.00414663	0.0251677
ENSDARG00000044943	6115.16	-0.899969	0.215764	-4.17108	3.0316e-05	0.000416156
ENSDARG00000003281	5982.28	-0.898927	0.231903	-3.87631	0.000106052	0.001214
ENSDARG00000003270	4218.01	-0.897533	0.288183	-3.11445	0.00184285	0.0129748
ENSDARG00000068214	22484.1	-0.896616	0.236044	-3.7985	0.000145572	0.00158382
ENSDARG00000099039	20180.6	-0.892099	0.150825	-5.91478	3.32322e-09	1.34631e-07
ENSDARG00000079401	980.284	-0.89176	0.344664	-2.58733	0.00967237	0.049868
ENSDARG00000017612	2196.56	-0.891204	0.281351	-3.16759	0.0015371	0.0112143
ENSDARG00000018534	5053.21	-0.891178	0.236415	-3.76955	0.000163542	0.00174223
ENSDARG00000101733	11291.4	-0.891137	0.200532	-4.44388	8.83523e-06	0.000143876
ENSDARG00000018966	15516.9	-0.88843	0.320034	-2.77605	0.00550235	0.0316882
ENSDARG00000104436	27219.1	-0.883779	0.254469	-3.47304	0.000514605	0.00451259
ENSDARG00000017841	4803.76	-0.882996	0.307423	-2.87225	0.00407556	0.0248065
ENSDARG00000104458	11944.7	-0.882142	0.231249	-3.81468	0.000136357	0.00149745
ENSDARG00000016551	3431.53	-0.880971	0.325737	-2.70455	0.00683977	0.0376916
ENSDARG00000005359	12812.2	-0.879365	0.184952	-4.75455	1.9889e-06	3.93672e-05
ENSDARG00000035360	7259.71	-0.878373	0.337557	-2.60215	0.00926417	0.048137
ENSDARG00000060596	2369.07	-0.878139	0.221846	-3.95833	7.54761e-05	0.000903537
ENSDARG00000040920	1819.29	-0.87712	0.267003	-3.28506	0.00101961	0.0080054
ENSDARG00000003754	13995.9	-0.875802	0.251858	-3.47736	0.000506375	0.0044561
ENSDARG00000052840	8324.35	-0.874784	0.325936	-2.68391	0.00727671	0.0396824
ENSDARG00000104347	8474.84	-0.870877	0.302868	-2.87544	0.00403466	0.024608
ENSDARG00000003512	2932.57	-0.869629	0.318526	-2.73017	0.00633023	0.035512
ENSDARG00000058996	4136.22	-0.868599	0.269325	-3.22509	0.00125932	0.00949706
ENSDARG00000031548	3828.36	-0.867034	0.26475	-3.27492	0.00105692	0.00821947
ENSDARG00000103200	4021.22	-0.864592	0.226919	-3.81014	0.000138888	0.00152105
ENSDARG00000024324	3652.93	-0.864352	0.246547	-3.50583	0.00045519	0.00409424
ENSDARG00000097528	11659	-0.8639	0.239105	-3.61306	0.000302601	0.00289556
ENSDARG00000014068	6509.34	-0.863578	0.304144	-2.83938	0.00452016	0.0270233
ENSDARG00000036721	3102.24	-0.863304	0.244381	-3.53262	0.000411461	0.00376549
ENSDARG00000100170	6985.6	-0.862328	0.332155	-2.59616	0.00942717	0.0488088
ENSDARG00000029692	7608.18	-0.861429	0.212107	-4.06129	4.88013e-05	0.000620745
ENSDARG00000092394	5398.04	-0.859454	0.309016	-2.78126	0.00541486	0.0312566
ENSDARG00000035549	3980	-0.859226	0.276456	-3.108	0.00188356	0.0132194
ENSDARG00000063474	2083.32	-0.857603	0.229685	-3.73382	0.000188597	0.00196504
ENSDARG00000098825	6217.31	-0.854763	0.222499	-3.84165	0.00012221	0.00136506
ENSDARG00000008200	5211.6	-0.853402	0.305497	-2.79348	0.00521437	0.0302834
ENSDARG00000015918	9655.77	-0.850006	0.15497	-5.48496	4.13566e-08	1.27604e-06
ENSDARG00000061208	2437.4	-0.849842	0.281932	-3.01435	0.00257533	0.0171078
ENSDARG00000009252	1895.71	-0.848835	0.303658	-2.79536	0.00518417	0.0301168
ENSDARG00000042469	12094	-0.846451	0.271288	-3.12012	0.00180778	0.0127838
ENSDARG00000055678	5698	-0.84417	0.203662	-4.14495	3.39888e-05	0.000457437
ENSDARG00000101251	32201.2	-0.843742	0.206515	-4.08563	4.39581e-05	0.000569361
ENSDARG00000069090	11128.2	-0.840638	0.236941	-3.54788	0.000388344	0.00359131
ENSDARG00000031100	13993.8	-0.838142	0.254819	-3.28917	0.00100483	0.00791629
ENSDARG00000045373	7543.82	-0.833312	0.219244	-3.80085	0.000144199	0.00157317
ENSDARG00000063527	3783.13	-0.828738	0.315588	-2.62601	0.00863915	0.0457358
ENSDARG00000014646	4119.51	-0.82662	0.185253	-4.46211	8.11558e-06	0.000133245
ENSDARG00000099306	17708.6	-0.825184	0.20957	-3.93751	8.23319e-05	0.000974489
ENSDARG00000006019	19412.6	-0.822647	0.220602	-3.7291	0.000192163	0.00199178
ENSDARG00000034522	6969.97	-0.822241	0.235862	-3.48611	0.0004901	0.00433778
ENSDARG00000013542	2898.59	-0.82111	0.289167	-2.83957	0.00451747	0.0270233
ENSDARG00000063916	4320.77	-0.820631	0.259525	-3.16205	0.00156663	0.0114089
ENSDARG00000069133	3151.73	-0.818758	0.314204	-2.60581	0.00916563	0.0476995
ENSDARG00000040822	6584.42	-0.816764	0.2246	-3.63653	0.000276337	0.00269601
ENSDARG00000091932	2455.86	-0.815958	0.250473	-3.25766	0.00112333	0.00862158
ENSDARG00000090615	376309	-0.813044	0.293132	-2.77364	0.00554321	0.0318683
ENSDARG00000038432	8731.25	-0.812903	0.233871	-3.47587	0.000509207	0.00447312
ENSDARG00000046074	2963.96	-0.811859	0.230566	-3.52116	0.000429668	0.00390343
ENSDARG00000061895	1587.17	-0.811561	0.286833	-2.82939	0.00466372	0.0277071
ENSDARG00000034616	6569.42	-0.811478	0.218407	-3.71544	0.000202849	0.00208667
ENSDARG00000100499	3167.58	-0.806732	0.229234	-3.51924	0.000432782	0.00392994
ENSDARG00000063180	5698.32	-0.805167	0.183496	-4.38793	1.14434e-05	0.000178335
ENSDARG00000098852	7065.58	-0.805119	0.296172	-2.71842	0.00655944	0.0364287
ENSDARG00000017312	7662.69	-0.80465	0.22707	-3.54363	0.000394661	0.00363512
ENSDARG00000029510	8180.82	-0.802793	0.288639	-2.78131	0.00541404	0.0312566
ENSDARG00000056138	10885.4	-0.799572	0.258915	-3.08816	0.00201402	0.0139581
ENSDARG00000070358	4820.76	-0.799068	0.232631	-3.43492	0.000592736	0.00508146
ENSDARG00000017785	6691.87	-0.797308	0.177929	-4.48105	7.42765e-06	0.000123373
ENSDARG00000030839	2980.28	-0.796964	0.237911	-3.34984	0.000808582	0.00660518
ENSDARG00000000666	8492.84	-0.796337	0.197356	-4.03503	5.4595e-05	0.00068225
ENSDARG00000104665	3915.47	-0.793051	0.254165	-3.12022	0.00180718	0.0127838
ENSDARG00000043848	4754.23	-0.791562	0.272463	-2.90521	0.00367003	0.0227394
ENSDARG00000063416	1681.04	-0.790389	0.228083	-3.46535	0.000529547	0.00463342
ENSDARG00000045641	1512.85	-0.788705	0.22081	-3.57187	0.000354439	0.00331711
ENSDARG00000102883	4068.97	-0.786619	0.293489	-2.68024	0.00735703	0.0400438
ENSDARG00000022438	30132.3	-0.7861	0.203398	-3.86483	0.000111165	0.00126325
ENSDARG00000007264	4213.64	-0.783204	0.256683	-3.05125	0.00227894	0.0154608
ENSDARG00000035152	16557.7	-0.783066	0.199127	-3.93249	8.4071e-05	0.000990795
ENSDARG00000056479	5409.13	-0.781117	0.291225	-2.68217	0.00731455	0.0398452
ENSDARG00000008904	4014.57	-0.779921	0.255313	-3.05476	0.00225241	0.0153069
ENSDARG00000056583	6342.45	-0.778611	0.202859	-3.83819	0.000123942	0.00138244
ENSDARG00000032997	6258.47	-0.776161	0.248224	-3.12685	0.00176689	0.0125374
ENSDARG00000036383	2587.34	-0.774111	0.261103	-2.96477	0.00302911	0.0194471
ENSDARG00000015050	36623.2	-0.772983	0.182906	-4.22612	2.37755e-05	0.000336333
ENSDARG00000014313	14607.9	-0.772378	0.215164	-3.58972	0.000331032	0.00312264
ENSDARG00000021346	20505.1	-0.769974	0.219166	-3.5132	0.000442748	0.00399858
ENSDARG00000059109	3845.87	-0.769334	0.292806	-2.62745	0.00860266	0.045579
ENSDARG00000057912	9968.28	-0.769151	0.145427	-5.2889	1.23055e-07	3.36914e-06
ENSDARG00000037867	9303.62	-0.768845	0.264551	-2.90622	0.00365821	0.0226939
ENSDARG00000011170	9547.96	-0.767198	0.223583	-3.43138	0.000600517	0.00513296
ENSDARG00000056819	6017.78	-0.765278	0.222273	-3.44297	0.000575361	0.00496454
ENSDARG00000005891	5664.71	-0.764932	0.286062	-2.67401	0.00749512	0.0406179
ENSDARG00000033845	2438.89	-0.764518	0.23282	-3.28374	0.0010244	0.00802964
ENSDARG00000042644	9768.25	-0.758125	0.251095	-3.01927	0.00253383	0.0168741
ENSDARG00000002644	26820.1	-0.756895	0.285943	-2.64701	0.00812058	0.0434629
ENSDARG00000074131	9303.44	-0.756438	0.206389	-3.6651	0.000247244	0.00245666
ENSDARG00000038228	11877.5	-0.754146	0.183486	-4.1101	3.95494e-05	0.000523091
ENSDARG00000069360	4929.36	-0.745981	0.26486	-2.81651	0.00485483	0.0285411
ENSDARG00000068940	15425.1	-0.744337	0.215382	-3.45589	0.00054847	0.0047676
ENSDARG00000036593	4063.21	-0.742889	0.181986	-4.08213	4.46254e-05	0.000575339
ENSDARG00000054849	3109.06	-0.741267	0.194886	-3.8036	0.000142607	0.00155835
ENSDARG00000059629	2289.8	-0.73903	0.204302	-3.61733	0.000297654	0.00285782
ENSDARG00000044153	18484.3	-0.738551	0.179404	-4.11668	3.84372e-05	0.000511435
ENSDARG00000021372	4989.06	-0.737556	0.224023	-3.29232	0.000993643	0.00784057
ENSDARG00000071224	23103.6	-0.736661	0.28254	-2.60728	0.00912643	0.047595
ENSDARG00000098753	17486.5	-0.733797	0.141506	-5.18563	2.15288e-07	5.47338e-06
ENSDARG00000016477	2486.08	-0.731691	0.239237	-3.05844	0.00222493	0.0151563
ENSDARG00000059267	2881	-0.728378	0.274683	-2.65171	0.00800864	0.042957
ENSDARG00000000103	4740.46	-0.728268	0.252327	-2.8862	0.00389922	0.0239003
ENSDARG00000059601	13887.6	-0.720923	0.224566	-3.21029	0.00132602	0.00992373
ENSDARG00000027734	5366.57	-0.719374	0.185156	-3.88524	0.000102229	0.00117744
ENSDARG00000090716	15103.9	-0.717982	0.235319	-3.05109	0.00228009	0.0154633
ENSDARG00000005560	26869.4	-0.716751	0.18558	-3.86222	0.00011236	0.00127465
ENSDARG00000012577	5210.8	-0.71653	0.266555	-2.68811	0.00718575	0.0392509
ENSDARG00000087657	5844.93	-0.712974	0.195253	-3.65155	0.000260662	0.00256442
ENSDARG00000009771	8876.17	-0.711565	0.209594	-3.39497	0.000686357	0.00574086
ENSDARG00000062272	3603.59	-0.711398	0.250693	-2.83772	0.00454366	0.0271394
ENSDARG00000043371	43305.2	-0.706708	0.173822	-4.06569	4.78902e-05	0.000609935
ENSDARG00000070339	2251.59	-0.705311	0.1763	-4.00063	6.31746e-05	0.000774414
ENSDARG00000022788	4827.81	-0.704266	0.193441	-3.64072	0.000271876	0.0026603
ENSDARG00000058044	7138.59	-0.703572	0.201343	-3.4944	0.00047513	0.00423159
ENSDARG00000054213	5274	-0.70014	0.263565	-2.65642	0.00789752	0.0424295
ENSDARG00000091503	5150.22	-0.699027	0.218928	-3.19295	0.00140826	0.0104308
ENSDARG00000051986	5975.84	-0.697639	0.201157	-3.46814	0.00052407	0.00458953
ENSDARG00000016765	6850.12	-0.696415	0.16929	-4.11374	3.89295e-05	0.000516606
ENSDARG00000017673	6311.89	-0.6943	0.237859	-2.91896	0.00351201	0.0219647
ENSDARG00000035557	8972.27	-0.694257	0.255415	-2.71815	0.00656487	0.0364488
ENSDARG00000018460	4537.5	-0.693193	0.219906	-3.15222	0.00162032	0.0117062
ENSDARG00000098983	4332.37	-0.69087	0.255077	-2.70848	0.00675916	0.0372885
ENSDARG00000068983	1906.04	-0.688901	0.184	-3.74403	0.000181091	0.00190074
ENSDARG00000095897	14870.6	-0.686625	0.250379	-2.74234	0.00610022	0.0345033
ENSDARG00000104173	7107.11	-0.685138	0.236466	-2.89741	0.00376263	0.023226
ENSDARG00000101716	1249.43	-0.683571	0.261265	-2.61639	0.00888652	0.0466747
ENSDARG00000102874	6768.68	-0.681839	0.242815	-2.80806	0.00498411	0.0292096
ENSDARG00000104223	7580.14	-0.681831	0.208952	-3.26309	0.00110203	0.00850126
ENSDARG00000022165	4012.13	-0.679196	0.262122	-2.59115	0.00956567	0.049369
ENSDARG00000061817	9821.24	-0.679027	0.225702	-3.00852	0.00262525	0.0173785
ENSDARG00000058041	7566.23	-0.677109	0.215492	-3.14215	0.0016771	0.0120244
ENSDARG00000059768	5389.15	-0.676517	0.240963	-2.80756	0.00499181	0.029238
ENSDARG00000040971	7521	-0.676189	0.202115	-3.34556	0.000821177	0.00669435
ENSDARG00000070824	9687.28	-0.671519	0.230929	-2.90791	0.00363858	0.0226073
ENSDARG00000078142	4404.48	-0.670098	0.255551	-2.62216	0.00873737	0.0460967
ENSDARG00000037932	6773	-0.665695	0.235559	-2.82603	0.00471295	0.0279081
ENSDARG00000041062	10915.8	-0.665473	0.238552	-2.78963	0.00527683	0.0305927
ENSDARG00000095273	3426.47	-0.66121	0.223164	-2.96289	0.00304764	0.0195575
ENSDARG00000070686	5628.56	-0.65841	0.249795	-2.6358	0.00839384	0.0446387
ENSDARG00000026595	18515	-0.656501	0.168139	-3.90451	9.44157e-05	0.0010986
ENSDARG00000020693	4838.64	-0.656442	0.210839	-3.11348	0.00184898	0.0130088
ENSDARG00000100057	2463.15	-0.656152	0.18147	-3.61575	0.000299475	0.00286978
ENSDARG00000074271	5429.75	-0.655424	0.251244	-2.60872	0.00908815	0.0474202
ENSDARG00000044753	5288.72	-0.654848	0.230225	-2.84438	0.00444982	0.0266829
ENSDARG00000054010	5025.4	-0.653604	0.203366	-3.21393	0.00130934	0.00981856
ENSDARG00000062382	7359.04	-0.653495	0.20932	-3.122	0.00179629	0.0127279
ENSDARG00000070723	6996.27	-0.651465	0.161779	-4.02687	5.65234e-05	0.0007037
ENSDARG00000039093	3213.2	-0.648708	0.215741	-3.00688	0.00263941	0.017449
ENSDARG00000045132	25812.2	-0.646749	0.219018	-2.95295	0.00314752	0.0201014
ENSDARG00000011175	12013.9	-0.646079	0.231075	-2.79597	0.00517441	0.0300768
ENSDARG00000045888	5758.53	-0.644473	0.189019	-3.40957	0.000650663	0.00548605
ENSDARG00000043334	3840.57	-0.639758	0.214088	-2.9883	0.00280538	0.0182914
ENSDARG00000054191	28683.5	-0.637744	0.219109	-2.91063	0.00360701	0.0224461
ENSDARG00000063344	2366.61	-0.637558	0.226993	-2.80871	0.00497406	0.0291597
ENSDARG00000052082	48701.9	-0.636475	0.182726	-3.48321	0.000495437	0.00437724
ENSDARG00000005924	17387.3	-0.635804	0.221485	-2.87064	0.00409639	0.0249158
ENSDARG00000101619	4645.62	-0.634493	0.208684	-3.04045	0.00236223	0.0159627
ENSDARG00000005840	5762.02	-0.629384	0.217649	-2.89174	0.00383118	0.0235616
ENSDARG00000069298	4223.37	-0.625158	0.18446	-3.38913	0.000701154	0.00582124
ENSDARG00000014361	12724.5	-0.624799	0.184346	-3.38926	0.000700803	0.00582124
ENSDARG00000007795	35839.6	-0.610452	0.158532	-3.85065	0.000117807	0.00132587
ENSDARG00000056549	5792.11	-0.607608	0.196934	-3.08534	0.00203322	0.0140569
ENSDARG00000016691	23270.6	-0.606525	0.232743	-2.60599	0.00916101	0.0476995
ENSDARG00000115557	26621.3	-0.60411	0.229184	-2.63591	0.00839112	0.0446362
ENSDARG00000088383	17839.2	-0.601779	0.17111	-3.51692	0.000436592	0.00395912
ENSDARG00000056856	15365.8	-0.590468	0.187067	-3.15645	0.001597	0.0115793
ENSDARG00000103404	6779.66	-0.588902	0.206681	-2.84933	0.0043812	0.0263362
ENSDARG00000023174	13644.3	-0.585168	0.133167	-4.39424	1.1116e-05	0.000173912
ENSDARG00000010149	30534.6	-0.584229	0.121896	-4.79286	1.64418e-06	3.31699e-05
ENSDARG00000074057	76397.6	-0.582237	0.146318	-3.97924	6.91349e-05	0.00083718
ENSDARG00000102362	6909.27	-0.580753	0.176634	-3.2879	0.00100939	0.00794599
ENSDARG00000087616	14545.8	-0.579933	0.220053	-2.63542	0.00840335	0.0446655
ENSDARG00000102115	4593.4	-0.57252	0.192671	-2.97149	0.0029636	0.0191166
ENSDARG00000057913	32408.3	-0.569437	0.204044	-2.79076	0.00525845	0.0305306
ENSDARG00000038075	22774.6	-0.553294	0.171708	-3.2223	0.00127164	0.00956829
ENSDARG00000028198	19108.9	-0.54678	0.123489	-4.42778	9.52067e-06	0.000152791
ENSDARG00000091418	3683.9	-0.536195	0.195851	-2.73778	0.00618558	0.0348546
ENSDARG00000070801	5765.66	-0.530493	0.178323	-2.9749	0.00293086	0.0189607
ENSDARG00000020621	5811.82	-0.521439	0.195804	-2.66306	0.00774332	0.0417699
ENSDARG00000070083	73917.1	-0.517033	0.166738	-3.10086	0.00192956	0.0134617
ENSDARG00000005945	4582.02	-0.516184	0.147414	-3.50158	0.000462507	0.00413765
ENSDARG00000003845	3827.38	-0.496407	0.152407	-3.25711	0.00112554	0.00863519
ENSDARG00000041314	20568.2	-0.495671	0.190159	-2.60661	0.00914422	0.0476628
ENSDARG00000099175	19651.5	-0.495642	0.181647	-2.7286	0.00636041	0.0356211
ENSDARG00000104066	9219.92	-0.481319	0.180845	-2.6615	0.00777924	0.0419296
ENSDARG00000007745	22223	-0.480977	0.142773	-3.36883	0.000754873	0.00621741
ENSDARG00000017803	6516.59	-0.479407	0.178583	-2.6845	0.00726379	0.0396228
ENSDARG00000056122	43391.7	-0.447345	0.172972	-2.58622	0.00970343	0.0499893

## Sheet: Sup Table.1c
Sup Table.1c Medaka 0 wpi < 2 wpi
genes	baseMean	log2FoldChange	lfcSE	stat	pvalue	padj
ENSORLG00000013657	417.662	12.0687	1.98958	6.06595	1.31172e-09	2.13048e-07
ENSORLG00000015748	337.586	11.7616	2.86572	4.10425	4.05626e-05	0.00158644
ENSORLG00000013217	302.942	11.6056	2.0042	5.79062	7.01268e-09	9.05476e-07
ENSORLG00000010503	293.27	11.5587	1.7447	6.62502	3.47205e-11	8.41118e-09
ENSORLG00000011964	282.877	11.5067	1.62926	7.06251	1.63525e-12	5.20426e-10
ENSORLG00000027378	280.195	11.4928	2.93243	3.91922	8.88366e-05	0.0029413
ENSORLG00000023149	227.825	11.1944	1.77691	6.29995	2.97746e-10	5.61944e-08
ENSORLG00000024833	220.689	11.1484	1.96821	5.66424	1.47679e-08	1.74962e-06
ENSORLG00000016321	208.926	11.0693	3.10363	3.56658	0.000361677	0.00886764
ENSORLG00000010396	204.985	11.0419	3.12618	3.53206	0.000412342	0.00985674
ENSORLG00000026052	203.077	11.0284	3.10599	3.55068	0.000384241	0.00930839
ENSORLG00000009859	382.277	10.9784	1.5503	7.0815	1.42602e-12	4.62916e-10
ENSORLG00000026604	370.44	10.9331	2.57294	4.24927	2.14469e-05	0.000953712
ENSORLG00000029472	366.581	10.9179	2.58316	4.22656	2.37294e-05	0.0010248
ENSORLG00000017286	186.561	10.906	2.74959	3.96641	7.29646e-05	0.00253053
ENSORLG00000004902	360.908	10.8954	2.30268	4.73163	2.22724e-06	0.000146411
ENSORLG00000010598	183.341	10.8809	3.15889	3.44452	0.000572067	0.0130045
ENSORLG00000027447	176.247	10.824	2.25685	4.79608	1.61803e-06	0.00011369
ENSORLG00000019392	175.253	10.8158	3.18826	3.39239	0.000692862	0.0151971
ENSORLG00000004073	172.606	10.7939	3.2473	3.32396	0.000887492	0.0183056
ENSORLG00000015662	168.377	10.7581	1.87655	5.73292	9.8716e-09	1.24206e-06
ENSORLG00000027089	166.599	10.7427	3.22869	3.32727	0.000877013	0.0181798
ENSORLG00000002724	158.743	10.673	3.24666	3.2874	0.00101119	0.0202624
ENSORLG00000016847	149.135	10.583	2.07333	5.10433	3.31963e-07	2.92831e-05
ENSORLG00000024238	479.003	10.5788	1.61256	6.56024	5.37198e-11	1.22807e-08
ENSORLG00000000602	145.749	10.5498	3.31564	3.18183	0.00146347	0.0266894
ENSORLG00000006717	142.706	10.5195	2.7492	3.82638	0.000130041	0.00401148
ENSORLG00000026115	141.258	10.5047	3.32791	3.15653	0.00159656	0.0285709
ENSORLG00000009336	137.35	10.4642	3.33298	3.1396	0.00169177	0.0298487
ENSORLG00000006175	137.111	10.4616	3.35869	3.1148	0.00184068	0.0319872
ENSORLG00000014559	134.566	10.4348	2.63437	3.96101	7.46339e-05	0.00256649
ENSORLG00000000142	133.344	10.4215	3.44878	3.02179	0.00251282	0.0399859
ENSORLG00000009389	247.73	10.3526	2.05354	5.04135	4.62255e-07	3.83132e-05
ENSORLG00000015479	124.909	10.3273	3.40736	3.03088	0.00243845	0.039032
ENSORLG00000028882	124.285	10.32	3.40108	3.03435	0.00241055	0.0387
ENSORLG00000014188	119.473	10.263	3.42331	2.99798	0.00271776	0.0425791
ENSORLG00000005465	118.768	10.2545	3.40711	3.00975	0.00261465	0.0412825
ENSORLG00000010483	118.205	10.2476	3.41941	2.9969	0.00272736	0.0426472
ENSORLG00000016051	117.135	10.2347	2.88032	3.55331	0.000380422	0.00924345
ENSORLG00000001958	116.568	10.2277	2.65131	3.85759	0.00011451	0.00360707
ENSORLG00000015950	112.461	10.1758	3.46548	2.93633	0.00332118	0.0494097
ENSORLG00000000615	214.258	10.1425	2.36735	4.28433	1.83293e-05	0.00083568
ENSORLG00000010554	213.504	10.1382	1.96546	5.15817	2.49377e-07	2.27395e-05
ENSORLG00000029001	208.471	10.1032	2.50629	4.03116	5.55023e-05	0.00201534
ENSORLG00000012327	206.335	10.0883	1.75351	5.75321	8.75663e-09	1.11038e-06
ENSORLG00000003475	105.835	10.0881	2.50041	4.03459	5.46975e-05	0.00200341
ENSORLG00000009490	205.62	10.0836	2.0807	4.84626	1.25812e-06	9.19845e-05
ENSORLG00000006960	204.181	10.073	2.38031	4.23182	2.31812e-05	0.00101387
ENSORLG00000009724	464.891	9.99536	1.52981	6.53372	6.41563e-11	1.44628e-08
ENSORLG00000029762	189.522	9.96538	2.80377	3.55428	0.000379012	0.00924345
ENSORLG00000027164	96.0343	9.94792	2.66106	3.73833	0.000185247	0.0053029
ENSORLG00000009777	94.0657	9.91823	2.44691	4.05337	5.04859e-05	0.00189266
ENSORLG00000025097	177.279	9.86884	2.82421	3.49437	0.000475174	0.011119
ENSORLG00000013379	287.471	9.84928	1.66248	5.92445	3.13353e-09	4.46144e-07
ENSORLG00000014042	172.954	9.83387	2.39775	4.10129	4.10862e-05	0.00159538
ENSORLG00000029074	1229.34	9.82931	1.04527	9.4036	5.27258e-21	1.06974e-17
ENSORLG00000003571	166.654	9.77979	2.96958	3.29332	0.000990119	0.0199635
ENSORLG00000021876	458.524	9.76665	1.23187	7.92831	2.22144e-15	1.16311e-12
ENSORLG00000026245	163.541	9.75253	2.39012	4.08034	4.49696e-05	0.001722
ENSORLG00000024486	162.435	9.74254	2.47794	3.9317	8.43469e-05	0.00282275
ENSORLG00000003702	410.084	9.71456	1.45105	6.69485	2.15895e-11	5.5622e-09
ENSORLG00000026326	72.8773	9.54996	2.40233	3.97529	7.02947e-05	0.0024484
ENSORLG00000005498	72.78	9.54787	3.18819	2.99476	0.00274658	0.0429063
ENSORLG00000005309	136.622	9.49341	2.50809	3.78511	0.000153638	0.00460093
ENSORLG00000001806	135.733	9.48302	2.92989	3.23665	0.00120941	0.0232583
ENSORLG00000003793	452.722	9.47774	1.37279	6.904	5.05577e-12	1.41483e-09
ENSORLG00000011620	603.598	9.44788	0.921672	10.2508	1.17354e-24	3.80955e-21
ENSORLG00000024122	458.924	9.44239	2.01021	4.69722	2.63721e-06	0.000168131
ENSORLG00000001751	131.8	9.44095	3.02316	3.12288	0.00179092	0.0311893
ENSORLG00000015486	130.551	9.42711	2.92143	3.22688	0.00125147	0.0237575
ENSORLG00000011656	357.857	9.38635	2.11193	4.44443	8.81235e-06	0.00045872
ENSORLG00000015886	125.736	9.37295	1.96374	4.77301	1.81492e-06	0.000124511
ENSORLG00000009441	321.363	9.35446	1.97144	4.745	2.08509e-06	0.000138701
ENSORLG00000006173	555.956	9.32876	0.991619	9.4076	5.07604e-21	1.06974e-17
ENSORLG00000009507	198.228	9.30685	1.62523	5.72649	1.02528e-08	1.27033e-06
ENSORLG00000030271	664.579	9.30322	0.842608	11.041	2.42358e-28	9.83427e-25
ENSORLG00000017495	258.247	9.2877	2.71212	3.42451	0.000615902	0.0137696
ENSORLG00000025989	114.374	9.23674	2.99381	3.08528	0.00203363	0.0346358
ENSORLG00000023335	244.666	9.20952	2.71283	3.39481	0.000686771	0.0150839
ENSORLG00000000515	534.548	9.20899	1.56307	5.89161	3.82447e-09	5.17292e-07
ENSORLG00000006441	111.011	9.19251	3.02759	3.03625	0.00239543	0.0384952
ENSORLG00000004877	110.686	9.18826	3.0049	3.05776	0.00223	0.0366348
ENSORLG00000001345	466.59	9.18635	1.43709	6.39233	1.63374e-10	3.31465e-08
ENSORLG00000003506	104.174	9.10185	3.02189	3.01197	0.00259558	0.0410612
ENSORLG00000014786	101.701	9.06631	3.07226	2.95102	0.00316725	0.0475116
ENSORLG00000015522	100.845	9.05398	3.04784	2.97062	0.00297197	0.0456367
ENSORLG00000008171	99.514	9.03437	3.0685	2.94423	0.00323756	0.0483875
ENSORLG00000023267	239.145	8.9862	2.37285	3.78709	0.000152423	0.00457298
ENSORLG00000025726	185.602	8.97976	1.71315	5.24167	1.5913e-07	1.51043e-05
ENSORLG00000006663	200.397	8.89498	2.72922	3.25917	0.0011174	0.0218513
ENSORLG00000017448	561.315	8.8868	1.16171	7.64974	2.01386e-14	9.61379e-12
ENSORLG00000004522	169.324	8.84525	1.73993	5.0837	3.70158e-07	3.19576e-05
ENSORLG00000015022	134.68	8.79534	2.00565	4.38529	1.15833e-05	0.000564592
ENSORLG00000001014	42.7644	8.78104	2.95923	2.96734	0.00300393	0.0459537
ENSORLG00000017468	83.301	8.77874	2.2097	3.97283	7.10244e-05	0.00246852
ENSORLG00000023774	80.745	8.73361	2.68996	3.24674	0.00116735	0.0226229
ENSORLG00000021837	802.669	8.70779	1.09301	7.96682	1.6281e-15	9.43775e-13
ENSORLG00000011602	580.718	8.68074	1.9481	4.45601	8.35007e-06	0.000440033
ENSORLG00000019882	465.251	8.63573	2.12105	4.07144	4.67236e-05	0.0017719
ENSORLG00000008791	436.12	8.62579	1.17309	7.35307	1.93707e-13	7.66844e-11
ENSORLG00000025752	135.009	8.60335	2.6332	3.26727	0.00108591	0.0213881
ENSORLG00000023073	155.78	8.58911	2.18123	3.93774	8.22511e-05	0.0027755
ENSORLG00000001485	149.431	8.5819	2.24925	3.81545	0.000135936	0.00416299
ENSORLG00000023548	115.869	8.57007	1.92942	4.44178	8.92192e-06	0.00045972
ENSORLG00000025771	71.1337	8.54941	2.13052	4.01283	5.9994e-05	0.00214014
ENSORLG00000026395	181.022	8.53582	2.57238	3.31825	0.000905824	0.0185871
ENSORLG00000009849	256.977	8.52147	2.2037	3.86689	0.000110231	0.00350816
ENSORLG00000011120	137.979	8.51056	2.90094	2.93373	0.00334915	0.04971
ENSORLG00000000840	140.725	8.42031	2.5026	3.36463	0.000766474	0.0164311
ENSORLG00000029221	118.138	8.41026	2.62572	3.20303	0.00135991	0.0253419
ENSORLG00000016197	635.859	8.39174	1.16405	7.20906	5.63413e-13	1.98799e-10
ENSORLG00000008055	62.5905	8.3658	2.8038	2.98373	0.00284755	0.0441438
ENSORLG00000012192	266.131	8.27635	1.62696	5.08701	3.63761e-07	3.1743e-05
ENSORLG00000014045	118.364	8.24204	2.29773	3.58704	0.000334453	0.00836443
ENSORLG00000026803	213.423	8.18381	1.49159	5.48666	4.09616e-08	4.34541e-06
ENSORLG00000023296	291.74	8.17584	1.56475	5.225	1.74154e-07	1.62454e-05
ENSORLG00000023984	50.6328	8.0564	2.62034	3.07457	0.00210806	0.0353244
ENSORLG00000012626	237.291	7.96708	1.91919	4.15127	3.30631e-05	0.00132833
ENSORLG00000005884	612.873	7.91932	0.87724	9.02755	1.75566e-19	2.1815e-16
ENSORLG00000014951	88.7956	7.88988	2.17445	3.62845	0.000285124	0.00744026
ENSORLG00000022475	232.385	7.82381	2.10299	3.72032	0.000198967	0.00560666
ENSORLG00000030259	173.034	7.70614	2.42716	3.17496	0.00149855	0.0272373
ENSORLG00000005998	171.439	7.68084	2.40519	3.19345	0.00140584	0.0259004
ENSORLG00000008354	265.875	7.5432	2.08367	3.62016	0.000294424	0.00763656
ENSORLG00000023891	170.735	7.45484	2.44173	3.0531	0.00226491	0.0370956
ENSORLG00000004051	646.748	7.43709	0.892866	8.32946	8.12137e-17	5.99173e-14
ENSORLG00000014624	253.641	7.42392	2.38497	3.11279	0.00185329	0.0321613
ENSORLG00000013735	237.779	7.41983	1.81921	4.07861	4.53058e-05	0.0017262
ENSORLG00000015524	431.933	7.40866	1.37637	5.38275	7.33578e-08	7.26018e-06
ENSORLG00000003976	264.621	7.39899	1.87663	3.9427	8.05694e-05	0.0027531
ENSORLG00000005653	314.405	7.36666	2.40658	3.06105	0.0022056	0.0363074
ENSORLG00000002763	132.779	7.35867	1.83492	4.01034	6.06314e-05	0.00215341
ENSORLG00000022444	476.329	7.31021	1.62238	4.50586	6.61046e-06	0.000360048
ENSORLG00000016146	427.696	7.20258	1.95758	3.67933	0.000233851	0.00640072
ENSORLG00000009603	572.581	7.19771	1.0527	6.83739	8.0647e-12	2.21861e-09
ENSORLG00000011195	71.6642	7.17982	1.90015	3.77856	0.00015774	0.00469442
ENSORLG00000011059	546.906	7.15417	1.25759	5.68878	1.27952e-08	1.53836e-06
ENSORLG00000014928	245.507	7.14379	1.5703	4.54931	5.38224e-06	0.000301589
ENSORLG00000029295	1426.7	7.06965	0.871224	8.11462	4.87324e-16	3.1639e-13
ENSORLG00000001450	525.739	7.01554	1.77426	3.95407	7.68329e-05	0.00263652
ENSORLG00000004407	442.184	7.01041	1.74879	4.00871	6.10511e-05	0.00216294
ENSORLG00000011967	311.665	6.98414	1.39099	5.021	5.14023e-07	4.23508e-05
ENSORLG00000014470	47.2333	6.92739	2.00641	3.45263	0.000555146	0.0127089
ENSORLG00000007129	639.652	6.79827	1.20392	5.64677	1.63492e-08	1.92293e-06
ENSORLG00000024026	687.192	6.4888	1.20772	5.37278	7.75305e-08	7.62665e-06
ENSORLG00000029438	142.755	6.48562	1.54088	4.20902	2.56476e-05	0.00108691
ENSORLG00000010478	599.409	6.45218	1.67516	3.85167	0.000117314	0.00368301
ENSORLG00000015999	159.454	6.41377	1.93384	3.31661	0.000911183	0.0186735
ENSORLG00000009119	1208.34	6.34432	1.42018	4.46727	7.92248e-06	0.000422993
ENSORLG00000016917	4134.34	6.3407	0.907348	6.98816	2.78512e-12	8.52929e-10
ENSORLG00000006195	130.757	6.32694	1.61513	3.91728	8.95521e-05	0.00295431
ENSORLG00000005255	3954.1	6.26115	0.726696	8.61592	6.93848e-18	6.25658e-15
ENSORLG00000011190	139.422	6.24138	1.73255	3.60243	0.000315257	0.00804549
ENSORLG00000023003	173.197	6.22118	1.44295	4.31143	1.62202e-05	0.000756523
ENSORLG00000026602	104.381	6.15484	1.76785	3.48154	0.000498547	0.0115434
ENSORLG00000005697	382.492	6.13947	1.87524	3.27397	0.00106048	0.0209654
ENSORLG00000018338	89.8825	6.06264	2.01769	3.00474	0.0026581	0.0418059
ENSORLG00000018095	340.552	6.01899	1.55938	3.85986	0.000113453	0.00358957
ENSORLG00000004817	243.749	5.95162	1.32064	4.50661	6.58727e-06	0.000359993
ENSORLG00000016338	366.159	5.95018	1.71168	3.47623	0.00050852	0.0117075
ENSORLG00000003591	1593.55	5.84463	0.978404	5.97364	2.32021e-09	3.48698e-07
ENSORLG00000007763	1312.86	5.79056	1.36876	4.23051	2.33161e-05	0.0010146
ENSORLG00000014947	178.044	5.61014	1.50597	3.72527	0.000195105	0.00552661
ENSORLG00000003544	180.832	5.54934	1.69054	3.28259	0.00102859	0.0205273
ENSORLG00000016788	1085.2	5.33678	1.05404	5.06317	4.12351e-07	3.48587e-05
ENSORLG00000004358	654.145	5.32394	1.42572	3.73422	0.000188301	0.00537198
ENSORLG00000011688	584.586	5.31403	1.51106	3.51676	0.000436854	0.0103512
ENSORLG00000023607	721.669	5.28844	1.64943	3.20622	0.00134491	0.0251489
ENSORLG00000002789	190.531	5.28565	1.7065	3.09736	0.00195255	0.033501
ENSORLG00000019355	478.777	5.2582	1.29725	4.05334	5.04912e-05	0.00189266
ENSORLG00000015643	70.1694	5.24712	1.76814	2.96759	0.00300141	0.0459537
ENSORLG00000025276	448.402	5.22192	1.65186	3.16124	0.00157101	0.0282381
ENSORLG00000015552	183.798	5.2074	1.54992	3.35979	0.000780015	0.0166147
ENSORLG00000013491	5492.09	5.16818	1.10853	4.66217	3.12889e-06	0.000191642
ENSORLG00000005926	437.528	5.00254	1.6918	2.95693	0.00310718	0.0468269
ENSORLG00000003844	298.207	4.98009	1.3505	3.68759	0.000226384	0.00623844
ENSORLG00000023932	205.744	4.9632	0.914125	5.42945	5.65264e-08	5.84382e-06
ENSORLG00000016579	309.06	4.92608	1.54429	3.18986	0.00142341	0.0261647
ENSORLG00000022214	90.9763	4.90872	1.59476	3.07803	0.00208373	0.0350478
ENSORLG00000017404	675.732	4.90503	1.0721	4.57514	4.75901e-06	0.0002755
ENSORLG00000006507	326.252	4.87162	1.35733	3.58913	0.000331783	0.00832328
ENSORLG00000019668	804.951	4.79727	1.27706	3.75649	0.000172314	0.00497655
ENSORLG00000006785	1268.37	4.71587	1.45799	3.23451	0.00121853	0.023362
ENSORLG00000016969	1355.32	4.57086	0.818137	5.58692	2.31131e-08	2.64189e-06
ENSORLG00000003705	2562.76	4.56869	1.16008	3.93824	8.208e-05	0.0027755
ENSORLG00000005143	328.956	4.55894	0.846916	5.38299	7.32601e-08	7.26018e-06
ENSORLG00000028156	835.782	4.51092	0.989906	4.55692	5.19092e-06	0.000292548
ENSORLG00000009387	2497.34	4.50762	1.24089	3.63258	0.000280602	0.0073459
ENSORLG00000011143	292.217	4.50389	1.43479	3.13906	0.00169491	0.0298487
ENSORLG00000028681	112.812	4.45133	1.25698	3.54127	0.000398201	0.00957511
ENSORLG00000012682	923.397	4.44075	1.09639	4.05032	5.11466e-05	0.00190404
ENSORLG00000030554	69404.2	4.26572	0.454345	9.38871	6.07417e-21	1.09544e-17
ENSORLG00000016428	274.659	4.25632	1.14252	3.72538	0.000195021	0.00552661
ENSORLG00000017799	1895.99	4.22288	0.990218	4.2646	2.00264e-05	0.000897925
ENSORLG00000013986	331552	4.1508	0.325047	12.7698	2.41672e-37	3.92258e-33
ENSORLG00000015572	758.607	4.14036	1.39752	2.96266	0.00304995	0.0463518
ENSORLG00000023079	3578.23	4.05825	1.14556	3.54258	0.000396237	0.00954202
ENSORLG00000007318	2099.52	4.03475	1.21367	3.32443	0.000885997	0.0183056
ENSORLG00000004754	441.965	4.01632	1.02986	3.89987	9.6244e-05	0.00315583
ENSORLG00000026150	448.017	4.01192	1.25976	3.18466	0.00144923	0.0264594
ENSORLG00000005237	530.95	4.00533	1.20315	3.32902	0.000871515	0.0180889
ENSORLG00000012204	5726.69	3.99671	0.442293	9.03634	1.62008e-19	2.1815e-16
ENSORLG00000013327	1756.99	3.90693	0.574211	6.804	1.01756e-11	2.75267e-09
ENSORLG00000007621	6128.15	3.8851	0.423413	9.17566	4.48818e-20	7.28476e-17
ENSORLG00000023109	139.1	3.86323	1.18629	3.25657	0.00112766	0.0219988
ENSORLG00000014658	3423.28	3.84892	1.07526	3.57953	0.00034421	0.00851657
ENSORLG00000016620	1011.23	3.67117	1.10857	3.31161	0.000927594	0.0188906
ENSORLG00000009312	1103.36	3.66173	1.19382	3.06723	0.00216051	0.0358561
ENSORLG00000028867	2458.84	3.59142	0.761196	4.71812	2.3803e-06	0.000153312
ENSORLG00000020488	6176.91	3.53512	0.774182	4.56626	4.96509e-06	0.000284765
ENSORLG00000016142	1383.73	3.50755	0.942003	3.72351	0.000196476	0.00555575
ENSORLG00000001586	778.557	3.50575	0.700094	5.00754	5.51296e-07	4.51923e-05
ENSORLG00000001575	1328.01	3.49323	1.07922	3.23682	0.0012087	0.0232583
ENSORLG00000013782	11345.9	3.49318	0.312018	11.1955	4.29214e-29	2.32219e-25
ENSORLG00000008709	2183.77	3.48303	0.824264	4.22563	2.38275e-05	0.00102585
ENSORLG00000008732	1323.88	3.38848	0.780819	4.33965	1.42709e-05	0.000679271
ENSORLG00000028968	2818.52	3.3332	0.926871	3.59619	0.000322916	0.00818945
ENSORLG00000010823	5828.78	3.2519	0.330901	9.82743	8.5782e-23	2.32055e-19
ENSORLG00000003770	5788.64	3.24309	0.496819	6.52772	6.67803e-11	1.48481e-08
ENSORLG00000007609	8384.29	3.23326	0.446938	7.23426	4.68073e-13	1.68829e-10
ENSORLG00000019555	1790.49	3.20375	0.677103	4.73156	2.22805e-06	0.000146411
ENSORLG00000008197	4551.88	3.17511	0.584943	5.42806	5.69701e-08	5.85241e-06
ENSORLG00000015126	990.031	3.1671	1.06454	2.97509	0.00292905	0.0451486
ENSORLG00000005313	752.594	3.16355	0.999442	3.16532	0.00154913	0.0279067
ENSORLG00000002076	572.638	3.15209	1.0127	3.11257	0.00185466	0.0321613
ENSORLG00000013146	5142.49	3.12301	0.371843	8.39875	4.51256e-17	3.66217e-14
ENSORLG00000008752	2205.62	3.12211	0.718854	4.34318	1.40436e-05	0.000672395
ENSORLG00000006919	9120.91	3.10035	0.519946	5.96282	2.47925e-09	3.6918e-07
ENSORLG00000022644	1361.3	3.09106	1.00095	3.08813	0.00201422	0.0343412
ENSORLG00000030228	602.457	3.08772	0.906215	3.40727	0.000656152	0.0145071
ENSORLG00000026556	755.503	3.05573	0.955724	3.1973	0.00138721	0.0256312
ENSORLG00000020577	4184.15	3.03156	0.989708	3.06309	0.00219067	0.0361717
ENSORLG00000012159	6654.2	3.02749	0.506117	5.9818	2.20685e-09	3.41137e-07
ENSORLG00000006177	4638.48	3.01832	0.403435	7.48154	7.34589e-14	3.20751e-11
ENSORLG00000018147	6574.16	3.01499	0.516115	5.8417	5.16715e-09	6.87442e-07
ENSORLG00000023120	931.413	3.00066	0.888612	3.3768	0.000733345	0.015913
ENSORLG00000010277	3788.16	2.95408	0.529622	5.5777	2.43713e-08	2.74701e-06
ENSORLG00000029887	3088.54	2.95032	0.751906	3.92379	8.71678e-05	0.00290518
ENSORLG00000029600	6875.17	2.95021	0.847564	3.48081	0.000499905	0.0115584
ENSORLG00000029633	759.569	2.94329	0.978591	3.00768	0.0026325	0.0414836
ENSORLG00000006378	3080.72	2.92895	0.450022	6.50846	7.59271e-11	1.64316e-08
ENSORLG00000000531	17018.7	2.92734	0.440678	6.6428	3.07782e-11	7.5691e-09
ENSORLG00000016896	1368.82	2.89795	0.794644	3.64685	0.000265471	0.00702914
ENSORLG00000003862	12343.9	2.86235	0.645113	4.43698	9.12313e-06	0.000467122
ENSORLG00000030425	1737.19	2.85986	0.812429	3.52014	0.000431327	0.0102352
ENSORLG00000025737	2105.4	2.80627	0.484769	5.78888	7.08567e-09	9.05571e-07
ENSORLG00000010473	2711.28	2.76857	0.574073	4.82269	1.41635e-06	0.000100387
ENSORLG00000003686	5205.58	2.76514	0.609028	4.54026	5.61857e-06	0.000311246
ENSORLG00000001276	2058.26	2.75854	0.71113	3.8791	0.000104844	0.00337643
ENSORLG00000025661	2394.85	2.75689	0.768263	3.58847	0.000332619	0.0083314
ENSORLG00000004346	27668.3	2.75615	0.324383	8.49661	1.95211e-17	1.66762e-14
ENSORLG00000016665	1900.58	2.75139	0.775967	3.54576	0.000391487	0.0094557
ENSORLG00000029743	3528.04	2.73031	0.427351	6.38891	1.67071e-10	3.3478e-08
ENSORLG00000011584	2298.95	2.71841	0.751642	3.61662	0.000298472	0.00770191
ENSORLG00000013688	12837.3	2.71582	0.30109	9.01996	1.88165e-19	2.1815e-16
ENSORLG00000010290	1399.94	2.66509	0.63687	4.18467	2.85577e-05	0.00118851
ENSORLG00000013079	4147.79	2.66281	0.685111	3.88668	0.000101625	0.0033036
ENSORLG00000011743	1680.47	2.65551	0.682284	3.89208	9.93875e-05	0.00324579
ENSORLG00000008869	1850.45	2.64732	0.748889	3.535	0.000407773	0.0097619
ENSORLG00000013955	2284.18	2.6349	0.609752	4.32127	1.5513e-05	0.000729402
ENSORLG00000015150	4458.81	2.62683	0.347697	7.55494	4.19038e-14	1.94326e-11
ENSORLG00000012987	29380.5	2.5774	0.555092	4.6432	3.43062e-06	0.00020777
ENSORLG00000016875	1646.5	2.56788	0.639258	4.01697	5.89515e-05	0.00211022
ENSORLG00000011639	2110.81	2.53696	0.697343	3.63804	0.00027472	0.00720352
ENSORLG00000015308	14629.8	2.53437	0.309162	8.19754	2.45358e-16	1.65934e-13
ENSORLG00000015716	23503	2.52236	0.382432	6.59559	4.23578e-11	1.01104e-08
ENSORLG00000022652	2403.72	2.50988	0.413772	6.06585	1.3126e-09	2.13048e-07
ENSORLG00000008822	1232.55	2.48909	0.786455	3.16495	0.00155108	0.0279108
ENSORLG00000023987	658.911	2.47989	0.792208	3.13036	0.00174593	0.0305698
ENSORLG00000006867	4101.27	2.47424	0.519799	4.75998	1.9361e-06	0.000130937
ENSORLG00000008430	643.526	2.46491	0.677026	3.6408	0.000271797	0.00714998
ENSORLG00000016809	1392.24	2.4631	0.73048	3.3719	0.000746514	0.0160912
ENSORLG00000001795	3370.67	2.45976	0.700335	3.51225	0.000444323	0.0104975
ENSORLG00000001498	1928.26	2.45849	0.580788	4.23303	2.30569e-05	0.00101387
ENSORLG00000019075	4969.64	2.45078	0.523774	4.67908	2.88162e-06	0.000179202
ENSORLG00000017257	8539.22	2.44494	0.553439	4.41773	9.97439e-06	0.000504344
ENSORLG00000019405	3140.31	2.40438	0.747414	3.21693	0.0012957	0.0243973
ENSORLG00000016904	2828.14	2.3949	0.504693	4.74527	2.08231e-06	0.000138701
ENSORLG00000015733	31578.7	2.38838	0.508706	4.695	2.66606e-06	0.000169034
ENSORLG00000009775	1517.82	2.38647	0.555206	4.29835	1.72073e-05	0.000795701
ENSORLG00000005668	688.284	2.37977	0.488375	4.87282	1.10016e-06	8.19414e-05
ENSORLG00000013684	1416.37	2.37185	0.482677	4.91394	8.92628e-07	6.9048e-05
ENSORLG00000028336	7318.39	2.37067	0.309022	7.67153	1.69952e-14	8.35906e-12
ENSORLG00000000788	1349.42	2.35748	0.68409	3.44616	0.000568622	0.0129625
ENSORLG00000030189	10079.9	2.35349	0.347495	6.77274	1.26368e-11	3.36243e-09
ENSORLG00000022544	3096.88	2.34431	0.447802	5.23513	1.64865e-07	1.55577e-05
ENSORLG00000023311	4949.42	2.34287	0.408961	5.72882	1.0113e-08	1.26265e-06
ENSORLG00000016421	1645.37	2.32805	0.473779	4.91378	8.93357e-07	6.9048e-05
ENSORLG00000005608	560.35	2.3264	0.70152	3.31623	0.000912399	0.0186748
ENSORLG00000026246	23585.8	2.30312	0.287164	8.02024	1.05541e-15	6.5886e-13
ENSORLG00000001384	773.084	2.29955	0.635485	3.61858	0.000296225	0.00765611
ENSORLG00000029206	10796.8	2.27683	0.532603	4.27491	1.91214e-05	0.000862107
ENSORLG00000029780	732.051	2.27649	0.619825	3.67279	0.000239916	0.00650095
ENSORLG00000016545	15445.5	2.27537	0.262014	8.68418	3.81487e-18	3.6423e-15
ENSORLG00000012393	910.235	2.27406	0.577068	3.94072	8.12384e-05	0.00277013
ENSORLG00000017261	12378.8	2.26507	0.561832	4.03158	5.54036e-05	0.00201534
ENSORLG00000013415	2691.9	2.26475	0.659551	3.43377	0.000595248	0.0134001
ENSORLG00000016867	621.332	2.2563	0.757188	2.97985	0.00288394	0.0446227
ENSORLG00000017345	1117.31	2.24942	0.702837	3.20049	0.00137193	0.0254781
ENSORLG00000029676	832.685	2.24828	0.589864	3.81153	0.000138108	0.00420569
ENSORLG00000010887	1768.68	2.24217	0.63088	3.55404	0.000379357	0.00924345
ENSORLG00000005667	5598.64	2.23389	0.483774	4.61764	3.88128e-06	0.000230758
ENSORLG00000013025	1982.74	2.23389	0.374769	5.96072	2.51128e-09	3.69211e-07
ENSORLG00000013812	2455.3	2.23067	0.488594	4.56548	4.98343e-06	0.00028481
ENSORLG00000003303	4446.25	2.22691	0.469905	4.73907	2.14697e-06	0.000142235
ENSORLG00000015826	981.493	2.20919	0.745184	2.96463	0.00303047	0.0462724
ENSORLG00000009177	1083.52	2.20328	0.612008	3.60007	0.000318126	0.00810597
ENSORLG00000008510	1713.51	2.19878	0.693208	3.17189	0.0015145	0.0274351
ENSORLG00000015714	16794.2	2.19511	0.263014	8.34597	7.06341e-17	5.45934e-14
ENSORLG00000022734	2690.81	2.19418	0.401188	5.4692	4.5206e-08	4.76454e-06
ENSORLG00000015871	1180.81	2.19368	0.596866	3.67533	0.000237544	0.00647995
ENSORLG00000013892	765.915	2.18567	0.611458	3.57453	0.000350856	0.00865463
ENSORLG00000007239	2037.13	2.18135	0.696284	3.13285	0.00173118	0.030354
ENSORLG00000006798	1965.23	2.15882	0.653854	3.30169	0.000961048	0.0194741
ENSORLG00000013733	3024.88	2.14055	0.662718	3.22996	0.00123807	0.0235857
ENSORLG00000030103	3979.47	2.13671	0.421409	5.07039	3.97e-07	3.40937e-05
ENSORLG00000002965	7588.36	2.13371	0.236252	9.0315	1.69331e-19	2.1815e-16
ENSORLG00000022529	3517.89	2.13282	0.688055	3.09978	0.00193666	0.0332986
ENSORLG00000008004	1884.36	2.13213	0.629422	3.38744	0.000705481	0.015428
ENSORLG00000013401	1437.49	2.12947	0.649649	3.27788	0.0010459	0.0207663
ENSORLG00000018010	8475.26	2.12331	0.359327	5.90913	3.4392e-09	4.78499e-07
ENSORLG00000027842	2680.13	2.11277	0.680007	3.10698	0.00189008	0.0326708
ENSORLG00000022599	1216.89	2.10119	0.478424	4.3919	1.12366e-05	0.000555634
ENSORLG00000003490	1777.29	2.10111	0.696062	3.01857	0.00253968	0.0403342
ENSORLG00000027602	1818.96	2.08914	0.473945	4.40797	1.04342e-05	0.000522707
ENSORLG00000001993	307.036	2.07654	0.700814	2.96304	0.00304621	0.0463518
ENSORLG00000011548	2548.43	2.06527	0.465897	4.4329	9.29755e-06	0.000473068
ENSORLG00000016739	13050.7	2.06238	0.424754	4.85547	1.20103e-06	8.8609e-05
ENSORLG00000012763	2313.13	2.04964	0.491753	4.16803	3.07241e-05	0.00125863
ENSORLG00000017168	13615.9	2.04211	0.357755	5.70814	1.14218e-08	1.39389e-06
ENSORLG00000012695	5390.42	2.03458	0.548995	3.70601	0.000210554	0.0058807
ENSORLG00000007660	2433.34	2.03396	0.551342	3.6891	0.000225049	0.00622278
ENSORLG00000006772	6252.76	2.02977	0.629203	3.22594	0.00125558	0.0237828
ENSORLG00000015584	4482.09	2.01977	0.518279	3.89708	9.73605e-05	0.00318601
ENSORLG00000012132	6893.75	2.01261	0.301483	6.6757	2.46048e-11	6.24002e-09
ENSORLG00000017943	16379.9	2.01111	0.279323	7.19994	6.02372e-13	2.08023e-10
ENSORLG00000005190	10072	2.00567	0.26831	7.47523	7.70703e-14	3.20751e-11
ENSORLG00000014173	1344.49	2.00372	0.456833	4.38611	1.15398e-05	0.000564165
ENSORLG00000008939	1321.17	2.00225	0.477224	4.19561	2.72137e-05	0.00114432
ENSORLG00000007689	16498	1.99043	0.336858	5.9088	3.44606e-09	4.78499e-07
ENSORLG00000010044	1278.11	1.98484	0.53841	3.68649	0.000227369	0.00625497
ENSORLG00000016635	1753.89	1.9843	0.617153	3.21525	0.00130331	0.0245122
ENSORLG00000011369	57111.8	1.98146	0.365645	5.41908	5.9905e-08	6.11521e-06
ENSORLG00000029849	2422.43	1.98073	0.542212	3.65306	0.000259131	0.00688372
ENSORLG00000012576	18946.6	1.97269	0.5666	3.48162	0.000498397	0.0115434
ENSORLG00000024176	35221.8	1.9663	0.330519	5.94913	2.69573e-09	3.90665e-07
ENSORLG00000027337	2781.28	1.96008	0.547169	3.58222	0.000340692	0.00845531
ENSORLG00000023230	4308.38	1.9579	0.372853	5.25114	1.51161e-07	1.44323e-05
ENSORLG00000010160	1469.85	1.95655	0.581512	3.36459	0.00076657	0.0164311
ENSORLG00000013655	1909.91	1.95354	0.391419	4.99091	6.00969e-07	4.78153e-05
ENSORLG00000018254	1184.99	1.94716	0.575648	3.38254	0.000718177	0.0156256
ENSORLG00000006090	2396.82	1.94038	0.516388	3.75761	0.000171544	0.00496317
ENSORLG00000016698	1533.22	1.93847	0.600691	3.22707	0.00125063	0.0237575
ENSORLG00000013459	785.641	1.93675	0.581201	3.33233	0.000861233	0.0179214
ENSORLG00000027565	2884.67	1.93155	0.443345	4.35676	1.32001e-05	0.000633877
ENSORLG00000019271	1269.92	1.92721	0.469675	4.10329	4.07317e-05	0.00158682
ENSORLG00000001977	4208.1	1.92545	0.562691	3.42186	0.000621932	0.0138662
ENSORLG00000017004	654.824	1.92436	0.572225	3.36295	0.000771151	0.0164909
ENSORLG00000009072	1241.28	1.92379	0.478228	4.02274	5.75255e-05	0.0020657
ENSORLG00000011309	1779.37	1.92301	0.425361	4.5209	6.15785e-06	0.000338807
ENSORLG00000027684	1879.15	1.92028	0.417126	4.6036	4.1524e-06	0.000245082
ENSORLG00000006948	2592.43	1.91537	0.573307	3.34091	0.000835048	0.0174436
ENSORLG00000024891	3490.97	1.9073	0.448842	4.24939	2.14356e-05	0.000953712
ENSORLG00000024363	2838.89	1.89361	0.554743	3.41349	0.000641372	0.0142022
ENSORLG00000002687	14414.8	1.88861	0.501897	3.76293	0.000167932	0.00488477
ENSORLG00000022115	8141.76	1.88386	0.478264	3.93895	8.18394e-05	0.00277314
ENSORLG00000015290	8498.9	1.87832	0.451998	4.15559	3.24452e-05	0.00131246
ENSORLG00000026088	3564.85	1.87829	0.632046	2.97176	0.00296095	0.0455107
ENSORLG00000002936	7548.61	1.86997	0.316677	5.90497	3.52711e-09	4.8108e-07
ENSORLG00000009545	12291.8	1.86618	0.468658	3.98196	6.83487e-05	0.00239604
ENSORLG00000024743	5992.3	1.85996	0.469521	3.96139	7.45134e-05	0.00256649
ENSORLG00000021878	8230.83	1.8583	0.364828	5.09363	3.51274e-07	3.08191e-05
ENSORLG00000001916	1688	1.85428	0.603067	3.07476	0.00210673	0.0353244
ENSORLG00000027350	817.691	1.85268	0.626039	2.95937	0.00308266	0.0466742
ENSORLG00000001992	971.426	1.84231	0.612407	3.00832	0.00262697	0.0414368
ENSORLG00000016180	3366.81	1.84113	0.581072	3.16851	0.00153222	0.0276943
ENSORLG00000009761	1866.2	1.83621	0.555351	3.3064	0.000945034	0.0191736
ENSORLG00000017577	2441.43	1.8353	0.544746	3.36909	0.000754176	0.0162348
ENSORLG00000030521	3950.2	1.83459	0.410356	4.47073	7.79548e-06	0.000418968
ENSORLG00000014328	2624.96	1.83337	0.601167	3.04969	0.00229078	0.0372961
ENSORLG00000002627	2255.5	1.83304	0.578087	3.17087	0.00151982	0.0275008
ENSORLG00000003064	955.151	1.83145	0.552614	3.31416	0.000919193	0.0187666
ENSORLG00000007844	39453.9	1.82349	0.399751	4.56157	5.07737e-06	0.00028815
ENSORLG00000022259	1019.93	1.817	0.482516	3.76567	0.000166103	0.00485769
ENSORLG00000012809	3340.68	1.81598	0.568006	3.19712	0.00138807	0.0256312
ENSORLG00000012381	32964.4	1.81397	0.290764	6.23862	4.41445e-10	8.05066e-08
ENSORLG00000012323	957.849	1.8138	0.413243	4.38918	1.1378e-05	0.000557933
ENSORLG00000012662	19303.1	1.81376	0.204048	8.88888	6.17285e-19	6.26197e-16
ENSORLG00000016161	9737.17	1.77937	0.434258	4.09749	4.17656e-05	0.00161021
ENSORLG00000022852	993.197	1.77918	0.600337	2.96364	0.00304023	0.0463518
ENSORLG00000014201	1683.97	1.76997	0.488956	3.61989	0.000294728	0.00763656
ENSORLG00000006246	2598.61	1.76381	0.505163	3.49157	0.000480199	0.0111984
ENSORLG00000014295	5384.12	1.7631	0.442068	3.9883	6.65474e-05	0.00233794
ENSORLG00000001524	5768.3	1.75903	0.498863	3.52608	0.000421752	0.0100521
ENSORLG00000002780	4985.23	1.75898	0.395904	4.44294	8.87389e-06	0.00045872
ENSORLG00000005579	9520.35	1.75003	0.399788	4.37739	1.20112e-05	0.000583692
ENSORLG00000013439	4886.37	1.74839	0.32182	5.43282	5.54698e-08	5.77135e-06
ENSORLG00000012186	22447.9	1.7432	0.455527	3.82677	0.000129835	0.00401148
ENSORLG00000004547	3451.85	1.74301	0.415883	4.19111	2.7759e-05	0.00116423
ENSORLG00000015673	2006.44	1.72435	0.553476	3.11548	0.00183644	0.0319478
ENSORLG00000028994	4522.33	1.71851	0.500674	3.43239	0.000598282	0.0134497
ENSORLG00000006720	1933.03	1.71786	0.57425	2.99148	0.00277633	0.0432048
ENSORLG00000002254	1036.09	1.7147	0.570827	3.00389	0.00266551	0.0418819
ENSORLG00000008640	1975.71	1.7126	0.503371	3.40226	0.000668308	0.0146983
ENSORLG00000026258	5421.03	1.7078	0.293645	5.81587	6.03182e-09	7.89536e-07
ENSORLG00000008089	9237.23	1.7036	0.452219	3.7672	0.000165089	0.00483675
ENSORLG00000007419	2210.59	1.69799	0.420056	4.0423	5.29292e-05	0.00195693
ENSORLG00000019745	1984.19	1.69621	0.507322	3.34346	0.000827415	0.017349
ENSORLG00000003539	12851.7	1.6934	0.325952	5.19524	2.04456e-07	1.8963e-05
ENSORLG00000025488	17248.4	1.68876	0.314759	5.36524	8.08398e-08	7.90428e-06
ENSORLG00000003671	6418.79	1.68279	0.408171	4.12276	3.74357e-05	0.00147839
ENSORLG00000029919	1120.92	1.68172	0.467432	3.59779	0.000320938	0.00816481
ENSORLG00000006240	4169.08	1.67408	0.521911	3.2076	0.00133847	0.0250574
ENSORLG00000012907	1489.55	1.66968	0.51867	3.21915	0.0012857	0.0242653
ENSORLG00000021995	8372.57	1.65952	0.41895	3.96115	7.45901e-05	0.00256649
ENSORLG00000002046	10593	1.65568	0.273943	6.04391	1.50427e-09	2.3937e-07
ENSORLG00000027611	1393.47	1.6349	0.537393	3.04228	0.0023479	0.0379191
ENSORLG00000028270	3930.5	1.62201	0.395316	4.10308	4.0768e-05	0.00158682
ENSORLG00000017327	2817.64	1.59586	0.38843	4.10849	3.98258e-05	0.00156516
ENSORLG00000028526	3142.88	1.59556	0.395563	4.03364	5.49191e-05	0.00200341
ENSORLG00000017032	2199.77	1.58927	0.407262	3.90232	9.52742e-05	0.00313671
ENSORLG00000013930	1215.18	1.58599	0.410378	3.86469	0.000111229	0.003533
ENSORLG00000014109	7101.4	1.58416	0.366638	4.32077	1.55488e-05	0.000729402
ENSORLG00000010533	7185.06	1.55928	0.505538	3.08439	0.00203969	0.0346662
ENSORLG00000007637	5346.42	1.55779	0.245588	6.3431	2.25189e-10	4.35124e-08
ENSORLG00000010312	3110.03	1.55711	0.430181	3.61965	0.000294998	0.00763656
ENSORLG00000005046	3829.4	1.55557	0.405066	3.84029	0.000122887	0.00384312
ENSORLG00000026270	1480.61	1.55381	0.52446	2.96269	0.00304962	0.0463518
ENSORLG00000002526	4414.57	1.54836	0.473947	3.26695	0.00108713	0.0213881
ENSORLG00000002708	3500.33	1.5466	0.365762	4.22843	2.35323e-05	0.00102126
ENSORLG00000003333	1758.52	1.54561	0.517947	2.9841	0.00284412	0.0441438
ENSORLG00000017193	1754.39	1.5396	0.417426	3.68832	0.000225742	0.00623132
ENSORLG00000008731	1325.93	1.52555	0.406688	3.75115	0.000176027	0.00506577
ENSORLG00000012613	5255.56	1.5239	0.467543	3.25938	0.00111657	0.0218513
ENSORLG00000025320	10885.5	1.52337	0.353586	4.30835	1.64479e-05	0.000764947
ENSORLG00000001982	8106.13	1.51694	0.440488	3.44376	0.000573679	0.0130229
ENSORLG00000024669	10064.3	1.51543	0.421878	3.5921	0.000328028	0.00825461
ENSORLG00000026555	6028.86	1.51337	0.455295	3.32394	0.000887564	0.0183056
ENSORLG00000016183	1812.5	1.50065	0.500731	2.99692	0.00272726	0.0426472
ENSORLG00000003748	3036.54	1.49589	0.503032	2.97374	0.00294199	0.045262
ENSORLG00000008905	6687.18	1.48623	0.39148	3.79645	0.000146785	0.00442015
ENSORLG00000007854	2597.86	1.47635	0.345185	4.27699	1.89439e-05	0.000856485
ENSORLG00000004100	3331.13	1.47416	0.410293	3.59294	0.000326966	0.00824066
ENSORLG00000011101	2060.67	1.45751	0.396703	3.67406	0.000238728	0.00648716
ENSORLG00000004029	4181.21	1.45197	0.307092	4.72813	2.26602e-06	0.000147881
ENSORLG00000015454	2225.15	1.4515	0.396959	3.65655	0.000255631	0.00680189
ENSORLG00000010433	3116.41	1.4497	0.433634	3.34313	0.000828385	0.017349
ENSORLG00000017066	13292.5	1.44587	0.323942	4.46337	8.06791e-06	0.000429253
ENSORLG00000015745	3925.98	1.44349	0.374228	3.85724	0.000114673	0.00360707
ENSORLG00000005345	2049.44	1.4412	0.414155	3.47987	0.000501663	0.0115825
ENSORLG00000026441	9659.78	1.43875	0.33558	4.28734	1.80821e-05	0.000826736
ENSORLG00000019164	14555.6	1.43565	0.345134	4.15969	3.18679e-05	0.00129962
ENSORLG00000029195	1937.78	1.42702	0.403323	3.53815	0.000402936	0.00967464
ENSORLG00000009377	7395.28	1.42533	0.306761	4.64638	3.37815e-06	0.00020613
ENSORLG00000005428	1272.94	1.42233	0.483667	2.94072	0.00327455	0.0488056
ENSORLG00000017044	3961.5	1.42111	0.332778	4.27045	1.9508e-05	0.000877103
ENSORLG00000009068	6848.5	1.41853	0.458163	3.09613	0.00196067	0.0335692
ENSORLG00000009185	2972.36	1.4078	0.384324	3.66305	0.000249228	0.00668631
ENSORLG00000018011	3270.4	1.40719	0.468913	3.00095	0.00269136	0.0422471
ENSORLG00000006110	3974.84	1.40615	0.441246	3.18676	0.00143876	0.0263275
ENSORLG00000025032	2719.3	1.39997	0.383284	3.65256	0.000259638	0.00688591
ENSORLG00000006420	3481.35	1.3978	0.401754	3.47923	0.00050285	0.0115934
ENSORLG00000016442	18403.5	1.39706	0.339601	4.11383	3.89142e-05	0.00153305
ENSORLG00000005862	3348.05	1.39665	0.45669	3.05819	0.00222677	0.0366187
ENSORLG00000017229	3124.59	1.39442	0.376297	3.70563	0.000210866	0.0058807
ENSORLG00000023591	4973.69	1.38884	0.364455	3.81072	0.000138562	0.0042116
ENSORLG00000013447	4928.53	1.3877	0.36397	3.81267	0.000137474	0.00419468
ENSORLG00000020223	6261.71	1.37121	0.391123	3.50583	0.000455189	0.0107075
ENSORLG00000014235	3675.94	1.37016	0.438695	3.12327	0.00178853	0.0311838
ENSORLG00000025610	11569.5	1.36614	0.311189	4.39005	1.13325e-05	0.000557385
ENSORLG00000001339	4388.86	1.3419	0.436467	3.07445	0.00210889	0.0353244
ENSORLG00000018936	6058.14	1.32767	0.349502	3.79876	0.000145421	0.00438722
ENSORLG00000006983	5810.7	1.32702	0.388448	3.4162	0.000635005	0.0140995
ENSORLG00000007656	2527.87	1.32235	0.415811	3.18017	0.00147187	0.0268124
ENSORLG00000028690	5102.28	1.31694	0.418496	3.14683	0.00165049	0.029374
ENSORLG00000011454	38522.4	1.30647	0.286557	4.55919	5.1351e-06	0.000290411
ENSORLG00000001265	13645	1.30257	0.373121	3.49102	0.000481183	0.0112053
ENSORLG00000001392	73884.3	1.30188	0.260152	5.00432	5.6059e-07	4.54947e-05
ENSORLG00000017302	2933.68	1.29945	0.412896	3.14716	0.00164864	0.0293732
ENSORLG00000020892	8778.37	1.29537	0.386247	3.35373	0.000797312	0.0168757
ENSORLG00000003270	4089.04	1.2947	0.329534	3.92889	8.53405e-05	0.00285013
ENSORLG00000012372	2217.6	1.29316	0.417726	3.09571	0.00196342	0.033581
ENSORLG00000007070	4549.59	1.28589	0.417378	3.08088	0.00206389	0.0348584
ENSORLG00000017125	2751.26	1.28301	0.367443	3.49172	0.000479918	0.0111984
ENSORLG00000007575	30350.9	1.27682	0.381297	3.34863	0.000812118	0.0170823
ENSORLG00000004377	4089.51	1.27163	0.432333	2.94132	0.00326821	0.0487558
ENSORLG00000029570	1969.57	1.26039	0.311562	4.0454	5.22347e-05	0.00193566
ENSORLG00000004812	2568.99	1.25316	0.32909	3.80797	0.000140115	0.00425084
ENSORLG00000007057	2601.89	1.25012	0.381113	3.28017	0.00103744	0.0206357
ENSORLG00000017990	8781.37	1.24675	0.269287	4.62982	3.65977e-06	0.000219195
ENSORLG00000009989	8543.64	1.23102	0.298164	4.12869	3.64842e-05	0.00145141
ENSORLG00000011406	24172.8	1.22218	0.321699	3.79913	0.000145203	0.00438722
ENSORLG00000014050	7834.26	1.21901	0.407415	2.99206	0.00277102	0.0431636
ENSORLG00000001563	2939.07	1.21881	0.400585	3.04256	0.00234573	0.0379191
ENSORLG00000021836	2447.5	1.19396	0.387631	3.08013	0.00206907	0.0348734
ENSORLG00000018492	2042.81	1.18252	0.360363	3.28146	0.0010327	0.0205665
ENSORLG00000010420	3840.61	1.17702	0.3834	3.06994	0.00214101	0.035698
ENSORLG00000017310	2254.2	1.17436	0.397401	2.9551	0.00312569	0.0470623
ENSORLG00000002920	9731.86	1.17104	0.321547	3.6419	0.000270638	0.00713104
ENSORLG00000027679	3162.17	1.15525	0.314378	3.67473	0.000238105	0.00648437
ENSORLG00000026613	5547.58	1.13802	0.355465	3.2015	0.00136713	0.025418
ENSORLG00000002449	3986.71	1.13461	0.367911	3.08393	0.00204283	0.0346687
ENSORLG00000014130	4891.24	1.12923	0.314945	3.58549	0.000336449	0.00840139
ENSORLG00000026971	4512.27	1.12672	0.265501	4.24374	2.19827e-05	0.000969568
ENSORLG00000022976	9280.15	1.12444	0.34883	3.22345	0.00126655	0.0239597
ENSORLG00000004284	4570.09	1.11565	0.34434	3.23996	0.00119544	0.0230443
ENSORLG00000019962	3181.45	1.11506	0.36321	3.07001	0.00214049	0.035698
ENSORLG00000026586	7713.37	1.1096	0.262996	4.21907	2.45313e-05	0.00105057
ENSORLG00000011151	3638.53	1.09145	0.293512	3.71859	0.00020034	0.00563557
ENSORLG00000014703	13643.4	1.08119	0.264981	4.08027	4.49835e-05	0.001722
ENSORLG00000013642	2697.17	1.07553	0.358451	3.00049	0.00269547	0.0422707
ENSORLG00000015670	7778.62	1.06239	0.358252	2.96547	0.00302221	0.0461897
ENSORLG00000029915	27216.9	1.05606	0.260706	4.05077	5.10498e-05	0.00190404
ENSORLG00000016830	4156.19	1.05191	0.355576	2.95833	0.00309308	0.0467127
ENSORLG00000011264	2125.89	1.04379	0.307865	3.39042	0.000697865	0.0152862
ENSORLG00000015561	13294.1	1.0229	0.212062	4.82356	1.41018e-06	0.000100387
ENSORLG00000011214	14369	1.01884	0.28344	3.59455	0.000324958	0.00821557
ENSORLG00000015797	1835.11	1.00412	0.308782	3.25186	0.00114653	0.0222866
ENSORLG00000006669	3968.04	1.0034	0.328807	3.05163	0.00227604	0.0372028
ENSORLG00000026078	4236.09	1.0011	0.301509	3.3203	0.000899212	0.0184982
ENSORLG00000022170	21386	0.978057	0.204428	4.78437	1.71525e-06	0.000118975
ENSORLG00000023078	8366.54	0.9773	0.245634	3.97868	6.92985e-05	0.00241889
ENSORLG00000015642	2682.01	0.961451	0.324436	2.96345	0.0030421	0.0463518
ENSORLG00000001706	3894.6	0.9608	0.305274	3.14734	0.00164764	0.0293732
ENSORLG00000022990	5455.5	0.934461	0.239611	3.8999	9.62306e-05	0.00315583
ENSORLG00000014933	17492.6	0.931945	0.198154	4.70313	2.56205e-06	0.000164366
ENSORLG00000016619	4559.37	0.929532	0.277198	3.35331	0.000798504	0.0168757
ENSORLG00000007460	22308.9	0.909187	0.20436	4.44896	8.62876e-06	0.000451785
ENSORLG00000012702	5680.83	0.900436	0.273772	3.289	0.00100545	0.0201846
ENSORLG00000013676	556889	0.888346	0.199922	4.44347	8.85214e-06	0.00045872
ENSORLG00000015781	4664.93	0.879527	0.287187	3.06256	0.00219452	0.0361984
ENSORLG00000020706	6741.1	0.872932	0.285149	3.06132	0.00220364	0.0363074
ENSORLG00000020801	5645.91	0.868257	0.295942	2.93388	0.00334752	0.04971
ENSORLG00000019028	15152.9	0.866958	0.259216	3.34454	0.000824202	0.0173061
ENSORLG00000013403	3569.7	0.856401	0.290991	2.94305	0.00324997	0.0485284
ENSORLG00000016860	49969.9	0.846706	0.169481	4.99588	5.85678e-07	4.70601e-05
ENSORLG00000024524	8301.92	0.801114	0.212261	3.77419	0.000160529	0.00473736
ENSORLG00000007614	74833.8	0.756152	0.204386	3.69964	0.000215908	0.00601099
ENSORLG00000026044	10226.1	0.747808	0.239256	3.12555	0.0017747	0.0310067
ENSORLG00000001481	90024.8	0.688233	0.205534	3.3485	0.000812493	0.0170823
ENSORLG00000012048	8566.15	0.585028	0.189713	3.08375	0.00204411	0.0346687

## Sheet: Sup Table.1d
Sup Table.1d Medaka 0 wpi > 2 wpi
genes	baseMean	log2FoldChange	lfcSE	stat	pvalue	padj
ENSORLG00000022433	15.7433	-21.8657	3.90981	-5.59251	2.23805e-08	2.5763e-06
ENSORLG00000027876	15.0963	-21.8111	3.90994	-5.57837	2.42784e-08	2.74701e-06
ENSORLG00000021530	14.665	-21.7719	3.91003	-5.56821	2.57365e-08	2.88089e-06
ENSORLG00000004594	14.2336	-21.7282	3.91013	-5.5569	2.74606e-08	2.9861e-06
ENSORLG00000026562	14.2336	-21.7282	3.91013	-5.5569	2.74606e-08	2.9861e-06
ENSORLG00000018720	438.191	-12.5659	2.82103	-4.45439	8.41331e-06	0.00044193
ENSORLG00000009646	306.086	-12.0487	1.72152	-6.99888	2.58018e-12	8.05365e-10
ENSORLG00000010567	298.523	-12.0124	2.86937	-4.18641	2.83407e-05	0.00118251
ENSORLG00000016581	287.96	-11.9605	1.65077	-7.24544	4.31032e-13	1.627e-10
ENSORLG00000014505	267.857	-11.856	2.96198	-4.00272	6.26174e-05	0.00220944
ENSORLG00000002228	265.681	-11.8442	1.7997	-6.58122	4.66593e-11	1.0819e-08
ENSORLG00000006009	246.835	-11.7381	2.01463	-5.82643	5.66266e-09	7.47242e-07
ENSORLG00000006486	239.503	-11.6945	2.12703	-5.49804	3.84046e-08	4.10096e-06
ENSORLG00000030506	464.592	-11.6882	1.58173	-7.38947	1.47415e-13	5.98172e-11
ENSORLG00000003515	463.025	-11.6833	2.54326	-4.59382	4.35205e-06	0.000255011
ENSORLG00000012050	450.343	-11.6435	1.55751	-7.47572	7.67794e-14	3.20751e-11
ENSORLG00000025938	228.325	-11.6254	2.48436	-4.67943	2.87669e-06	0.000179202
ENSORLG00000023872	211.371	-11.5145	1.77627	-6.48239	9.02825e-11	1.90309e-08
ENSORLG00000013421	191.1	-11.3687	1.81537	-6.26249	3.78886e-10	6.9883e-08
ENSORLG00000006699	179.568	-11.2792	1.85247	-6.08871	1.13821e-09	1.90456e-07
ENSORLG00000012610	176.232	-11.252	1.84005	-6.11507	9.65141e-10	1.63179e-07
ENSORLG00000001972	174.922	-11.2412	2.64387	-4.25179	2.1207e-05	0.000948241
ENSORLG00000010355	173.958	-11.2332	3.1381	-3.57962	0.000344094	0.00851657
ENSORLG00000000439	171.461	-11.2125	2.01807	-5.55604	2.75963e-08	2.9861e-06
ENSORLG00000018020	333.782	-11.2109	2.21256	-5.06693	4.04286e-07	3.45367e-05
ENSORLG00000013984	167.268	-11.1769	2.07322	-5.39108	7.0037e-08	7.01711e-06
ENSORLG00000017454	164.452	-11.152	1.9551	-5.70405	1.16994e-08	1.41711e-06
ENSORLG00000005993	163.847	-11.1468	3.17521	-3.51058	0.000447127	0.0105484
ENSORLG00000017028	163.641	-11.145	3.17862	-3.50623	0.000454509	0.010707
ENSORLG00000025551	160.005	-11.1125	2.75454	-4.03425	5.47773e-05	0.00200341
ENSORLG00000008006	158.149	-11.0957	3.21448	-3.4518	0.00055687	0.0127304
ENSORLG00000004084	157.264	-11.0877	3.22549	-3.43753	0.000587047	0.0133078
ENSORLG00000000865	156.254	-11.0783	3.22616	-3.43391	0.000594953	0.0134001
ENSORLG00000007774	154.18	-11.0589	2.28856	-4.83227	1.34985e-06	9.69446e-05
ENSORLG00000016626	151.608	-11.0349	2.44468	-4.51385	6.3661e-06	0.000349082
ENSORLG00000029909	142.734	-10.9478	2.71415	-4.03361	5.49269e-05	0.00200341
ENSORLG00000012478	137.286	-10.8916	3.36586	-3.2359	0.00121259	0.0232918
ENSORLG00000017849	267.504	-10.8915	1.7276	-6.30437	2.89366e-10	5.52553e-08
ENSORLG00000008322	137.261	-10.8913	3.39407	-3.20892	0.00133237	0.0249719
ENSORLG00000009954	134.458	-10.8614	3.40376	-3.19101	0.00141776	0.0260904
ENSORLG00000015438	258.809	-10.8437	2.68033	-4.04567	5.21748e-05	0.00193566
ENSORLG00000020525	132.201	-10.8371	3.38471	-3.20179	0.00136577	0.025418
ENSORLG00000019849	129.743	-10.81	2.08532	-5.18385	2.17353e-07	2.00447e-05
ENSORLG00000018087	129.076	-10.8028	3.31987	-3.25397	0.00113804	0.0221482
ENSORLG00000007891	126.373	-10.772	2.1517	-5.0063	5.5486e-07	4.5256e-05
ENSORLG00000004957	462.301	-10.7586	1.35432	-7.94394	1.95857e-15	1.09619e-12
ENSORLG00000023043	243.499	-10.7557	2.24375	-4.79365	1.63771e-06	0.000114084
ENSORLG00000010198	238.522	-10.726	1.60969	-6.6634	2.6756e-11	6.68117e-09
ENSORLG00000030232	122.253	-10.7243	2.92935	-3.66097	0.000251259	0.00672967
ENSORLG00000004641	121.794	-10.719	3.35306	-3.19677	0.00138974	0.0256328
ENSORLG00000009903	230.861	-10.679	1.72695	-6.18375	6.25969e-10	1.09248e-07
ENSORLG00000023969	118.307	-10.677	2.1614	-4.93984	7.81861e-07	6.13062e-05
ENSORLG00000003440	118.281	-10.6766	3.3899	-3.14954	0.0016353	0.0292319
ENSORLG00000020769	413.39	-10.6569	1.49783	-7.11491	1.11984e-12	3.70941e-10
ENSORLG00000030007	116.334	-10.6529	2.38238	-4.47153	7.76604e-06	0.000418773
ENSORLG00000013847	116.28	-10.6521	3.3906	-3.14164	0.00168002	0.0298015
ENSORLG00000005833	116.069	-10.6493	2.11247	-5.04119	4.62658e-07	3.83132e-05
ENSORLG00000014604	115.722	-10.645	3.45495	-3.08109	0.00206246	0.0348584
ENSORLG00000003334	115.316	-10.6401	2.67327	-3.98019	6.88612e-05	0.00240881
ENSORLG00000008214	114.594	-10.631	2.10807	-5.043	4.58293e-07	3.83132e-05
ENSORLG00000000437	222.757	-10.6274	2.69749	-3.93973	8.15745e-05	0.0027717
ENSORLG00000014787	113.919	-10.6223	2.53499	-4.19029	2.78599e-05	0.00116545
ENSORLG00000023208	112.573	-10.6051	2.85035	-3.72064	0.000198715	0.00560666
ENSORLG00000007837	112.506	-10.6043	3.49674	-3.03263	0.00242429	0.0388821
ENSORLG00000001107	111.559	-10.5921	3.47301	-3.04984	0.00228961	0.0372961
ENSORLG00000004443	108.993	-10.5586	3.44519	-3.06475	0.00217852	0.0360444
ENSORLG00000008473	209.766	-10.5408	2.37249	-4.44293	8.87426e-06	0.00045872
ENSORLG00000010447	376.519	-10.5389	2.04798	-5.14602	2.66065e-07	2.38592e-05
ENSORLG00000001269	107.312	-10.5362	2.16084	-4.876	1.08261e-06	8.13514e-05
ENSORLG00000023880	106.781	-10.5289	2.2561	-4.66686	3.05834e-06	0.000188745
ENSORLG00000013945	105.662	-10.5137	2.45474	-4.28303	1.84364e-05	0.000838213
ENSORLG00000027171	105.592	-10.5132	2.31106	-4.54906	5.3885e-06	0.000301589
ENSORLG00000023287	104.526	-10.4983	2.3541	-4.45956	8.21269e-06	0.000434203
ENSORLG00000015917	203.602	-10.498	1.98454	-5.28987	1.22405e-07	1.18259e-05
ENSORLG00000029508	103.816	-10.4885	2.16615	-4.84199	1.28544e-06	9.31427e-05
ENSORLG00000027195	572.246	-10.4797	2.17149	-4.82603	1.39284e-06	9.95913e-05
ENSORLG00000013181	102.883	-10.4756	2.15972	-4.85046	1.23178e-06	9.0466e-05
ENSORLG00000008230	101.442	-10.4549	3.53058	-2.96125	0.00306394	0.0464341
ENSORLG00000009913	100.83	-10.4464	3.51927	-2.96833	0.00299423	0.0459352
ENSORLG00000008169	100.631	-10.4435	2.18587	-4.77774	1.77276e-06	0.000122441
ENSORLG00000028111	195.878	-10.4416	2.80015	-3.72896	0.000192271	0.00546542
ENSORLG00000014619	100.48	-10.4413	3.5029	-2.98076	0.0028753	0.0445314
ENSORLG00000012489	99.9579	-10.4339	2.40302	-4.34201	1.41184e-05	0.000673989
ENSORLG00000015003	193.497	-10.4242	1.68622	-6.18201	6.32915e-10	1.09286e-07
ENSORLG00000009970	190.79	-10.4039	2.74386	-3.7917	0.000149618	0.00449713
ENSORLG00000004087	97.4674	-10.3973	3.10062	-3.35331	0.000798507	0.0168757
ENSORLG00000026900	337.255	-10.3751	1.85145	-5.60377	2.09741e-08	2.43165e-06
ENSORLG00000002679	526.898	-10.3571	1.26238	-8.20444	2.31665e-16	1.63485e-13
ENSORLG00000011769	93.7106	-10.3405	2.6685	-3.87503	0.000106612	0.00341307
ENSORLG00000012789	91.506	-10.3063	2.26811	-4.54403	5.51891e-06	0.000306772
ENSORLG00000018711	177.949	-10.303	2.75372	-3.74151	0.000182921	0.00525484
ENSORLG00000007298	305.992	-10.2898	1.74149	-5.90865	3.44922e-09	4.78499e-07
ENSORLG00000011405	172.092	-10.2549	2.85193	-3.59577	0.000323439	0.00818991
ENSORLG00000005627	170.557	-10.2417	2.16897	-4.72191	2.33636e-06	0.000151686
ENSORLG00000000682	85.912	-10.2153	2.30341	-4.43486	9.21307e-06	0.000470243
ENSORLG00000011532	167.217	-10.2133	2.79081	-3.65962	0.000252587	0.0067541
ENSORLG00000001646	296.267	-10.1812	1.64415	-6.19235	5.92747e-10	1.05724e-07
ENSORLG00000007593	83.6323	-10.1766	2.31644	-4.39321	1.11691e-05	0.000554388
ENSORLG00000025514	83.5378	-10.1748	2.36993	-4.29328	1.76056e-05	0.000811807
ENSORLG00000004749	83.1434	-10.1679	3.01546	-3.37192	0.000746471	0.0160912
ENSORLG00000005922	82.7837	-10.1618	2.65843	-3.82248	0.000132115	0.0040613
ENSORLG00000005729	82.4237	-10.1557	2.44214	-4.15854	3.20295e-05	0.00130293
ENSORLG00000023936	81.0001	-10.1304	2.51525	-4.02757	5.63551e-05	0.00203172
ENSORLG00000030099	287.87	-10.1092	2.15941	-4.68145	2.84848e-06	0.000178508
ENSORLG00000017804	78.1181	-10.0784	2.42686	-4.15287	3.28334e-05	0.00132238
ENSORLG00000024712	77.5373	-10.0673	2.53848	-3.96589	7.31234e-05	0.00253063
ENSORLG00000014112	145.633	-10.014	1.78308	-5.61615	1.95265e-08	2.2801e-06
ENSORLG00000017198	262.186	-9.99694	1.43406	-6.97105	3.14577e-12	9.28345e-10
ENSORLG00000030005	143.162	-9.98921	1.79633	-5.5609	2.68382e-08	2.96334e-06
ENSORLG00000010944	143.131	-9.9888	2.9895	-3.34129	0.000833887	0.0174418
ENSORLG00000008527	359.789	-9.95885	1.64855	-6.04099	1.53174e-09	2.41375e-07
ENSORLG00000000704	250.925	-9.95476	2.12407	-4.68665	2.77716e-06	0.000174714
ENSORLG00000009442	138.398	-9.94049	1.94296	-5.11616	3.11814e-07	2.76561e-05
ENSORLG00000023474	138.407	-9.94011	2.88475	-3.44574	0.000569489	0.0129641
ENSORLG00000024860	69.6748	-9.91334	3.0409	-3.26	0.00111412	0.0218397
ENSORLG00000003262	363.804	-9.90384	1.24863	-7.93174	2.16102e-15	1.16311e-12
ENSORLG00000001862	133.985	-9.89342	2.59237	-3.81637	0.000135431	0.00415536
ENSORLG00000018088	133.511	-9.88828	1.92053	-5.14872	2.62266e-07	2.37812e-05
ENSORLG00000011821	251.878	-9.87987	2.72054	-3.63159	0.000281686	0.00736238
ENSORLG00000007864	66.7388	-9.85132	2.54132	-3.87646	0.000105985	0.0033997
ENSORLG00000008111	128.69	-9.83515	2.92982	-3.35691	0.000788181	0.0167447
ENSORLG00000013114	243.023	-9.83387	2.06493	-4.76233	1.9137e-06	0.000129964
ENSORLG00000009310	65.7749	-9.83043	2.86809	-3.42751	0.000609141	0.0136372
ENSORLG00000016201	65.6408	-9.82696	2.80865	-3.49882	0.000467317	0.010961
ENSORLG00000023189	213.383	-9.80397	2.26322	-4.33186	1.47855e-05	0.000701706
ENSORLG00000026287	125.713	-9.8014	2.91554	-3.36178	0.000774432	0.0165392
ENSORLG00000026316	448.832	-9.77628	1.08565	-9.00502	2.15626e-19	2.33322e-16
ENSORLG00000022143	219.336	-9.74285	1.5297	-6.36912	1.90112e-10	3.71771e-08
ENSORLG00000018636	60.6851	-9.71388	2.5765	-3.77019	0.000163126	0.00480526
ENSORLG00000014321	198.471	-9.70327	2.35236	-4.12491	3.70879e-05	0.00146823
ENSORLG00000019036	117.445	-9.70306	2.94228	-3.2978	0.000974444	0.0196964
ENSORLG00000016316	60.0409	-9.69819	3.18161	-3.04821	0.00230213	0.0374032
ENSORLG00000004765	59.4558	-9.68444	2.59345	-3.73419	0.000188322	0.00537198
ENSORLG00000017081	216.133	-9.67116	1.67026	-5.79023	7.02914e-09	9.05476e-07
ENSORLG00000012699	114.031	-9.6607	2.94831	-3.27669	0.00105032	0.0208153
ENSORLG00000023248	113.903	-9.65908	2.94883	-3.27557	0.00105451	0.0208728
ENSORLG00000013590	112.887	-9.64605	2.2797	-4.23127	2.32371e-05	0.00101387
ENSORLG00000007845	200.994	-9.64011	2.45774	-3.92234	8.76915e-05	0.00291664
ENSORLG00000025876	112.152	-9.6369	1.97492	-4.87965	1.06273e-06	8.06035e-05
ENSORLG00000023487	207.346	-9.63599	1.4948	-6.44633	1.14589e-10	2.38447e-08
ENSORLG00000011372	110.863	-9.61969	2.96383	-3.2457	0.00117164	0.0226391
ENSORLG00000030166	110.29	-9.61268	2.03319	-4.72789	2.26865e-06	0.000147881
ENSORLG00000001890	56.1879	-9.60257	2.6741	-3.59096	0.000329463	0.0082779
ENSORLG00000024222	56.0807	-9.59997	2.69795	-3.55825	0.000373338	0.00912597
ENSORLG00000010006	292.106	-9.5918	1.32459	-7.24134	4.44285e-13	1.63891e-10
ENSORLG00000012783	55.4611	-9.5842	2.88526	-3.32178	0.000894439	0.0184234
ENSORLG00000024933	55.3952	-9.58255	2.66457	-3.59629	0.000322786	0.00818945
ENSORLG00000023788	106.72	-9.56507	1.96097	-4.87773	1.07313e-06	8.10137e-05
ENSORLG00000017071	102.844	-9.51145	1.96705	-4.83538	1.32889e-06	9.5863e-05
ENSORLG00000025288	102.842	-9.51133	2.24764	-4.23169	2.31944e-05	0.00101387
ENSORLG00000027316	203.432	-9.50071	1.91309	-4.96617	6.82884e-07	5.40678e-05
ENSORLG00000016610	101.616	-9.49441	2.17096	-4.37337	1.22345e-05	0.000591513
ENSORLG00000011461	51.8784	-9.48777	2.68811	-3.52954	0.00041629	0.00993649
ENSORLG00000028919	100.312	-9.47503	2.6004	-3.64369	0.00026876	0.00709307
ENSORLG00000024834	166.083	-9.45068	2.46255	-3.83775	0.000124165	0.00386819
ENSORLG00000006071	263.133	-9.418	2.38258	-3.95285	7.7225e-05	0.00264439
ENSORLG00000009555	534.922	-9.41084	2.25011	-4.18239	2.88462e-05	0.00119439
ENSORLG00000007449	48.9677	-9.40454	2.75052	-3.41919	0.000628078	0.013984
ENSORLG00000027686	48.794	-9.39893	3.05146	-3.08015	0.00206898	0.0348734
ENSORLG00000018430	94.5476	-9.38953	3.11888	-3.01054	0.00260783	0.0412149
ENSORLG00000013254	348.864	-9.38931	1.17299	-8.00462	1.19835e-15	7.20386e-13
ENSORLG00000030162	47.9478	-9.37391	2.7675	-3.38714	0.000706243	0.015428
ENSORLG00000009228	93.4876	-9.37375	2.21788	-4.22646	2.374e-05	0.0010248
ENSORLG00000020791	166.645	-9.37147	2.59771	-3.60759	0.000309053	0.00791205
ENSORLG00000007706	173.487	-9.34917	1.90452	-4.90894	9.15719e-07	7.04409e-05
ENSORLG00000003228	314.25	-9.34828	1.43324	-6.52247	6.91582e-11	1.5169e-08
ENSORLG00000015907	91.0408	-9.33497	2.03393	-4.58962	4.4406e-06	0.000259264
ENSORLG00000011627	168.651	-9.30343	2.30866	-4.02981	5.58229e-05	0.00202137
ENSORLG00000005199	147.944	-9.27525	2.28122	-4.06591	4.78444e-05	0.00181017
ENSORLG00000017723	87.1864	-9.2726	2.16768	-4.27766	1.8887e-05	0.0008563
ENSORLG00000001234	158.501	-9.21023	2.85018	-3.23146	0.0012316	0.0235149
ENSORLG00000015106	83.305	-9.20677	2.20091	-4.18316	2.8749e-05	0.00119342
ENSORLG00000003044	158.086	-9.20618	2.84789	-3.23264	0.00122654	0.0234764
ENSORLG00000006907	256.015	-9.20112	2.66995	-3.44618	0.000568569	0.0129625
ENSORLG00000014443	151.048	-9.1772	2.4939	-3.67986	0.00023336	0.00639808
ENSORLG00000007555	147.491	-9.17712	1.75382	-5.23264	1.67108e-07	1.56782e-05
ENSORLG00000009042	154.742	-9.15734	1.65895	-5.51998	3.39047e-08	3.64442e-06
ENSORLG00000005140	159.19	-9.14241	1.97915	-4.61935	3.84945e-06	0.000229707
ENSORLG00000008637	129.833	-9.11208	2.96731	-3.07082	0.00213472	0.035698
ENSORLG00000003355	137.479	-9.07555	1.7526	-5.17834	2.2387e-07	2.0529e-05
ENSORLG00000025043	38.8875	-9.0721	3.0032	-3.02082	0.00252094	0.0400758
ENSORLG00000000214	148.971	-9.05736	1.81454	-4.99154	5.99009e-07	4.78153e-05
ENSORLG00000000283	73.7118	-9.03035	2.77183	-3.25791	0.00112238	0.0219221
ENSORLG00000014686	269.698	-9.02194	1.91125	-4.72043	2.35342e-06	0.000152185
ENSORLG00000003342	72.0902	-8.99758	2.3814	-3.77828	0.000157917	0.00469442
ENSORLG00000003397	136.473	-8.99381	2.86509	-3.1391	0.00169468	0.0298487
ENSORLG00000025531	135.77	-8.98628	2.87432	-3.12641	0.00176956	0.0309502
ENSORLG00000016269	70.8468	-8.97306	2.50378	-3.5838	0.000338629	0.00844162
ENSORLG00000000097	67.9401	-8.91244	2.17984	-4.08857	4.34044e-05	0.00166942
ENSORLG00000027898	67.7199	-8.90736	2.13724	-4.16769	3.07697e-05	0.00125863
ENSORLG00000028185	120.144	-8.89978	2.69138	-3.30677	0.000943774	0.0191719
ENSORLG00000022723	114.189	-8.88957	2.07214	-4.29004	1.78638e-05	0.000820564
ENSORLG00000026730	119.911	-8.88085	1.85257	-4.7938	1.63652e-06	0.000114084
ENSORLG00000007074	126.242	-8.88068	2.93181	-3.02908	0.00245299	0.0392261
ENSORLG00000029834	284.838	-8.85942	1.34491	-6.58735	4.47754e-11	1.05326e-08
ENSORLG00000029699	65.348	-8.85548	2.1824	-4.05768	4.95624e-05	0.00186647
ENSORLG00000003735	169.977	-8.81934	1.48827	-5.92589	3.10603e-09	4.46142e-07
ENSORLG00000006038	317.204	-8.81069	1.62068	-5.43643	5.436e-08	5.69237e-06
ENSORLG00000005815	112.654	-8.80576	2.62366	-3.35629	0.000789951	0.0167604
ENSORLG00000007009	62.2691	-8.78595	2.66986	-3.29079	0.00099908	0.0200943
ENSORLG00000007222	116.841	-8.77393	2.17441	-4.03508	5.4584e-05	0.00200341
ENSORLG00000004471	187.933	-8.76079	2.38853	-3.66787	0.000244584	0.00659121
ENSORLG00000025272	109.054	-8.70671	2.27567	-3.82599	0.000130248	0.00401148
ENSORLG00000013623	105.1	-8.70546	2.61161	-3.33337	0.000858003	0.0178771
ENSORLG00000011166	58.6327	-8.69969	2.75582	-3.15684	0.00159487	0.0285709
ENSORLG00000007361	112.419	-8.69215	1.70931	-5.08519	3.67262e-07	3.18771e-05
ENSORLG00000024629	56.1709	-8.63716	2.31347	-3.73342	0.000188896	0.0053789
ENSORLG00000013540	97.8966	-8.60321	2.63696	-3.26255	0.00110414	0.0216702
ENSORLG00000018185	105.678	-8.52924	2.42002	-3.52445	0.000424363	0.0100847
ENSORLG00000029220	51.4245	-8.5092	2.31356	-3.67797	0.000235097	0.006424
ENSORLG00000005157	49.7518	-8.46204	2.30823	-3.66603	0.000246341	0.00661979
ENSORLG00000001888	90.8534	-8.41089	2.17382	-3.86918	0.000109204	0.00348914
ENSORLG00000008855	82.9357	-8.34775	1.82477	-4.57467	4.76961e-06	0.0002755
ENSORLG00000008336	150.771	-8.33934	2.53298	-3.29231	0.000993696	0.0200108
ENSORLG00000028430	117.819	-8.25717	2.58149	-3.19861	0.00138093	0.0255575
ENSORLG00000001120	104.056	-8.18844	2.00719	-4.07955	4.51223e-05	0.00172325
ENSORLG00000010032	73.3931	-8.18223	2.36946	-3.4532	0.000553986	0.0127002
ENSORLG00000004761	102.322	-8.15735	1.88423	-4.32927	1.49601e-05	0.000707924
ENSORLG00000011022	39.9472	-8.14386	2.46698	-3.30114	0.00096292	0.0194877
ENSORLG00000027122	132.999	-8.13328	1.84729	-4.40283	1.0685e-05	0.000533625
ENSORLG00000000988	76.4672	-8.07565	2.09005	-3.86386	0.000111608	0.00353812
ENSORLG00000016573	415.902	-8.06044	2.0479	-3.93595	8.28688e-05	0.00279055
ENSORLG00000001045	139.147	-7.96897	1.84642	-4.31591	1.58948e-05	0.000743484
ENSORLG00000008720	523.243	-7.94113	1.23629	-6.42336	1.33297e-10	2.73866e-08
ENSORLG00000028567	231.658	-7.72427	1.50839	-5.12087	3.04135e-07	2.71231e-05
ENSORLG00000012644	97.0864	-7.6252	1.6768	-4.54748	5.42924e-06	0.000302825
ENSORLG00000011851	73.1723	-7.62365	2.13658	-3.56816	0.000359497	0.00882753
ENSORLG00000029634	48.8399	-7.54391	2.50065	-3.01678	0.00255478	0.0405344
ENSORLG00000004478	130.637	-7.52705	2.49073	-3.02203	0.00251088	0.0399859
ENSORLG00000008054	288.258	-7.51311	1.97407	-3.80591	0.000141286	0.00427838
ENSORLG00000009742	48.4832	-7.49764	2.44241	-3.06978	0.00214219	0.035698
ENSORLG00000016512	235.369	-7.48656	2.41066	-3.10561	0.00189888	0.032788
ENSORLG00000016261	229.764	-7.46252	1.69009	-4.41546	1.00798e-05	0.000508089
ENSORLG00000017659	135.371	-7.32838	1.52797	-4.79614	1.61751e-06	0.00011369
ENSORLG00000000855	189.131	-7.18369	1.55741	-4.61259	3.97679e-06	0.000235574
ENSORLG00000004606	56.9012	-7.16479	2.13363	-3.35803	0.000785	0.016699
ENSORLG00000027560	293.115	-7.07107	1.52277	-4.64357	3.42433e-06	0.00020777
ENSORLG00000011513	75.9024	-6.96862	1.87483	-3.71694	0.000201654	0.00566271
ENSORLG00000000763	91.7296	-6.94827	1.5748	-4.41215	1.02347e-05	0.000514302
ENSORLG00000028132	1319.66	-6.9178	0.569407	-12.1491	5.79782e-34	4.70522e-30
ENSORLG00000029175	495.095	-6.90966	1.64008	-4.213	2.51998e-05	0.00107073
ENSORLG00000030514	60.9879	-6.84143	1.70326	-4.01667	5.90253e-05	0.00211022
ENSORLG00000015972	416.729	-6.82911	1.6272	-4.19684	2.70669e-05	0.0011411
ENSORLG00000011281	93.5903	-6.78919	1.85578	-3.6584	0.00025379	0.00677511
ENSORLG00000009056	276.348	-6.7675	1.90645	-3.5498	0.000385526	0.0093256
ENSORLG00000014856	136.441	-6.71005	1.61387	-4.15774	3.21413e-05	0.00130421
ENSORLG00000003016	104.384	-6.66394	2.12214	-3.14021	0.00168829	0.0298487
ENSORLG00000026768	91.558	-6.5686	1.89571	-3.46498	0.000530273	0.012191
ENSORLG00000023926	131.688	-6.54027	1.81996	-3.59363	0.000326103	0.00823169
ENSORLG00000030175	648.041	-6.47317	1.01567	-6.37331	1.84989e-10	3.66165e-08
ENSORLG00000029395	742.019	-6.464	1.68571	-3.83459	0.000125774	0.00391079
ENSORLG00000025079	106.518	-6.40973	1.92836	-3.32393	0.000887592	0.0183056
ENSORLG00000015069	190.742	-6.36937	2.03934	-3.12325	0.00178868	0.0311838
ENSORLG00000015723	288.969	-6.27202	1.38459	-4.52988	5.90183e-06	0.000325825
ENSORLG00000019263	231.922	-6.27131	2.03411	-3.08308	0.0020487	0.0347042
ENSORLG00000020599	168.73	-6.25229	1.94261	-3.21849	0.00128867	0.0242931
ENSORLG00000027691	126.849	-6.24001	1.69435	-3.68283	0.000230658	0.0063347
ENSORLG00000022352	157.457	-6.23915	2.05276	-3.0394	0.00237053	0.0381708
ENSORLG00000029130	133.144	-6.22401	1.90386	-3.26915	0.00107871	0.0212741
ENSORLG00000026222	186.446	-6.2081	1.48894	-4.16948	3.05291e-05	0.00125766
ENSORLG00000022965	115.187	-6.07429	1.6557	-3.66871	0.000243774	0.00658352
ENSORLG00000025422	198.447	-5.97306	1.40702	-4.24519	2.18412e-05	0.000965952
ENSORLG00000029766	279.88	-5.93991	1.64451	-3.61196	0.000303896	0.00781703
ENSORLG00000003253	552.159	-5.82148	1.41815	-4.10498	4.04345e-05	0.00158525
ENSORLG00000025983	515.411	-5.77597	1.71193	-3.37396	0.000740959	0.016014
ENSORLG00000002044	515.132	-5.72238	1.21833	-4.6969	2.64145e-06	0.000168131
ENSORLG00000029581	842.646	-5.68745	1.57517	-3.61068	0.000305395	0.00784315
ENSORLG00000030630	215.928	-5.67591	1.40862	-4.02941	5.59174e-05	0.00202137
ENSORLG00000028019	96.5716	-5.61329	1.20265	-4.66743	3.04984e-06	0.000188745
ENSORLG00000019653	131.317	-5.3398	1.55466	-3.4347	0.000593213	0.0134001
ENSORLG00000024220	40.142	-5.27598	1.73035	-3.04908	0.00229544	0.0373319
ENSORLG00000004777	133.4	-5.21341	1.34809	-3.86726	0.000110064	0.00350816
ENSORLG00000030252	156.767	-5.19682	1.32167	-3.93199	8.42444e-05	0.00282275
ENSORLG00000001638	227.216	-5.00564	1.46924	-3.40695	0.000656936	0.0145071
ENSORLG00000027666	158.522	-5.00077	1.67445	-2.98651	0.00282178	0.04387
ENSORLG00000023006	341.519	-4.99048	1.63454	-3.05315	0.00226452	0.0370956
ENSORLG00000024818	340.993	-4.97572	1.35668	-3.66757	0.000244871	0.00659121
ENSORLG00000012898	959.6	-4.91223	0.688575	-7.13391	9.75604e-13	3.29896e-10
ENSORLG00000003422	849.095	-4.89962	1.33368	-3.67376	0.000239007	0.00648716
ENSORLG00000001149	174.471	-4.86464	1.5408	-3.15722	0.00159282	0.0285668
ENSORLG00000012345	389.136	-4.80097	1.50716	-3.18545	0.00144529	0.0264173
ENSORLG00000009407	1487.73	-4.77946	0.785938	-6.08122	1.19274e-09	1.97544e-07
ENSORLG00000015112	222.875	-4.68772	1.24824	-3.75548	0.000173012	0.00498784
ENSORLG00000013920	499.023	-4.67601	1.54573	-3.02512	0.00248532	0.0397039
ENSORLG00000003936	250.366	-4.55486	1.54014	-2.95744	0.00310202	0.0467926
ENSORLG00000025575	444.256	-4.46019	0.913381	-4.88317	1.04396e-06	7.9552e-05
ENSORLG00000027065	189.14	-4.40559	1.216	-3.62302	0.000291178	0.0075739
ENSORLG00000004944	11354.3	-4.28576	0.748747	-5.7239	1.04104e-08	1.28008e-06
ENSORLG00000016350	440.086	-4.0849	1.12052	-3.64553	0.000266836	0.00705378
ENSORLG00000010626	854.023	-3.98182	0.665996	-5.97874	2.24872e-09	3.4433e-07
ENSORLG00000003047	428.787	-3.97409	1.03538	-3.83828	0.000123897	0.00386727
ENSORLG00000014390	357.08	-3.95102	1.14045	-3.46444	0.000531337	0.0121982
ENSORLG00000027836	1578.37	-3.89713	1.18898	-3.2777	0.00104657	0.0207663
ENSORLG00000007381	4118.97	-3.82666	0.566666	-6.75295	1.44873e-11	3.79264e-09
ENSORLG00000006283	388.838	-3.8074	0.88758	-4.28964	1.78966e-05	0.000820564
ENSORLG00000006881	1017.21	-3.77092	1.05531	-3.57329	0.000352524	0.00868257
ENSORLG00000003322	903.246	-3.71019	1.04455	-3.55195	0.000382394	0.00927748
ENSORLG00000023952	1158.24	-3.67465	1.23468	-2.97619	0.00291857	0.0450298
ENSORLG00000002558	313.559	-3.57511	1.09839	-3.25486	0.00113447	0.0221052
ENSORLG00000013038	18626.4	-3.56673	0.473567	-7.53163	5.01091e-14	2.25922e-11
ENSORLG00000007778	531.734	-3.48529	1.17678	-2.96172	0.00305928	0.0464068
ENSORLG00000004815	1326.78	-3.47543	1.16151	-2.99217	0.00277006	0.0431636
ENSORLG00000026103	6153.39	-3.41573	0.846215	-4.03648	5.42593e-05	0.00200155
ENSORLG00000007200	797.868	-3.40909	1.01032	-3.37426	0.000740146	0.016014
ENSORLG00000028996	694.825	-3.37098	0.987548	-3.41348	0.000641379	0.0142022
ENSORLG00000004613	649.96	-3.33453	0.512631	-6.50474	7.78278e-11	1.66213e-08
ENSORLG00000014419	463.155	-3.2657	0.688168	-4.7455	2.07993e-06	0.000138701
ENSORLG00000027104	14619.3	-3.26056	0.910021	-3.58295	0.000339738	0.00844455
ENSORLG00000023195	2455.26	-3.24597	0.948065	-3.42378	0.000617566	0.0137878
ENSORLG00000023737	989.473	-3.23158	1.02961	-3.13863	0.00169739	0.0298487
ENSORLG00000020873	1177.83	-3.17931	0.865889	-3.67173	0.000240915	0.00651714
ENSORLG00000007601	693.516	-3.16575	1.00783	-3.14114	0.00168292	0.0298203
ENSORLG00000027328	2254.31	-3.13632	0.682204	-4.59734	4.27923e-06	0.000251653
ENSORLG00000028804	691.543	-2.97293	0.765424	-3.88403	0.000102739	0.00332183
ENSORLG00000022795	464.023	-2.94857	0.928821	-3.17452	0.00150082	0.0272482
ENSORLG00000007282	1394.15	-2.94069	0.500658	-5.87364	4.26321e-09	5.71869e-07
ENSORLG00000023236	352.371	-2.91127	0.94052	-3.09539	0.00196557	0.0335823
ENSORLG00000004086	3186.15	-2.8462	0.937355	-3.03642	0.00239404	0.0384952
ENSORLG00000004673	1575.77	-2.8246	0.456479	-6.18781	6.10068e-10	1.07631e-07
ENSORLG00000012031	306.162	-2.73699	0.832732	-3.28677	0.00101345	0.0202755
ENSORLG00000016887	1524.78	-2.72791	0.737825	-3.69723	0.000217961	0.00605659
ENSORLG00000026987	3301.15	-2.69722	0.809634	-3.3314	0.000864106	0.0179581
ENSORLG00000028594	1164.2	-2.68102	0.76553	-3.50218	0.000461466	0.0108394
ENSORLG00000007822	8244.72	-2.66135	0.58341	-4.56171	5.07394e-06	0.00028815
ENSORLG00000010390	1826.17	-2.65272	0.896718	-2.95826	0.00309384	0.0467127
ENSORLG00000028566	586.071	-2.6462	0.897763	-2.94755	0.00320301	0.0480038
ENSORLG00000030597	1082.84	-2.62129	0.585435	-4.47751	7.55177e-06	0.000408576
ENSORLG00000017856	3720.52	-2.60274	0.877108	-2.96741	0.00300322	0.0459537
ENSORLG00000007135	24405.5	-2.59155	0.823147	-3.14835	0.00164196	0.0293187
ENSORLG00000007159	2959.07	-2.58377	0.841595	-3.07009	0.00213994	0.035698
ENSORLG00000020002	944.233	-2.53664	0.75169	-3.37459	0.00073927	0.016014
ENSORLG00000022414	1568.42	-2.5111	0.701919	-3.57748	0.000346919	0.00857055
ENSORLG00000025961	3228	-2.50755	0.419636	-5.97553	2.29347e-09	3.47899e-07
ENSORLG00000010005	4530.35	-2.49384	0.691596	-3.60592	0.000311051	0.00795066
ENSORLG00000000846	9214.35	-2.49014	0.497958	-5.00071	5.71203e-07	4.61253e-05
ENSORLG00000020101	609.194	-2.47604	0.554037	-4.46908	7.85577e-06	0.000420815
ENSORLG00000027123	1509.72	-2.45119	0.803758	-3.04967	0.00229094	0.0372961
ENSORLG00000014606	829.5	-2.45007	0.592045	-4.13832	3.49857e-05	0.00139865
ENSORLG00000027424	1150.38	-2.44447	0.514566	-4.75054	2.02879e-06	0.000136636
ENSORLG00000022136	1151.45	-2.41152	0.702844	-3.43109	0.000601162	0.0134958
ENSORLG00000015054	3149.3	-2.40844	0.726797	-3.31377	0.000920475	0.0187691
ENSORLG00000025178	2062.93	-2.38477	0.709489	-3.36125	0.000775918	0.0165492
ENSORLG00000026867	797.405	-2.38029	0.807875	-2.94636	0.00321536	0.0481444
ENSORLG00000006367	72388.5	-2.34058	0.66569	-3.51602	0.000438068	0.0103648
ENSORLG00000008067	25635.8	-2.3388	0.754335	-3.10049	0.00193203	0.0332896
ENSORLG00000024779	4091.3	-2.29008	0.765339	-2.99224	0.0027694	0.0431636
ENSORLG00000008800	8618.73	-2.26437	0.697535	-3.24624	0.00116941	0.0226229
ENSORLG00000016367	1747.7	-2.25044	0.558816	-4.02716	5.64541e-05	0.00203172
ENSORLG00000021979	2983.73	-2.2399	0.709126	-3.15868	0.00158485	0.0284555
ENSORLG00000009594	691504	-2.23912	0.661893	-3.38291	0.000717225	0.0156256
ENSORLG00000001346	1875.3	-2.21431	0.650152	-3.40584	0.000659618	0.0145368
ENSORLG00000011266	698.223	-2.20401	0.5828	-3.78176	0.000155725	0.00464627
ENSORLG00000014135	1365.57	-2.18832	0.677061	-3.23209	0.0012289	0.0234938
ENSORLG00000015093	2543.56	-2.12385	0.583729	-3.63843	0.000274308	0.00720352
ENSORLG00000008376	1556.28	-2.09463	0.647617	-3.23437	0.00121912	0.023362
ENSORLG00000015108	2004.96	-2.08207	0.531298	-3.91884	8.89765e-05	0.0029413
ENSORLG00000002686	3297.24	-2.0785	0.351929	-5.90601	3.5049e-09	4.8108e-07
ENSORLG00000018181	110681	-2.07362	0.262257	-7.90683	2.64031e-15	1.33921e-12
ENSORLG00000017313	2366.48	-2.05363	0.504224	-4.07285	4.64416e-05	0.00176532
ENSORLG00000006028	749.363	-2.04783	0.693751	-2.95182	0.00315903	0.0475104
ENSORLG00000006622	1555.21	-2.03309	0.411494	-4.94074	7.78268e-07	6.13062e-05
ENSORLG00000029260	29233.2	-2.02772	0.293387	-6.91141	4.79855e-12	1.36641e-09
ENSORLG00000008071	6707.31	-2.0195	0.414525	-4.87184	1.10561e-06	8.19414e-05
ENSORLG00000008670	1494.31	-1.98637	0.535168	-3.71167	0.000205896	0.00577184
ENSORLG00000010244	5818.82	-1.97551	0.544729	-3.62659	0.000287183	0.00748198
ENSORLG00000008907	3803.34	-1.97423	0.423359	-4.66326	3.1124e-06	0.000191354
ENSORLG00000018463	176152	-1.95853	0.561728	-3.48662	0.00048917	0.0113749
ENSORLG00000016085	3409.7	-1.94409	0.607749	-3.19883	0.00137986	0.0255575
ENSORLG00000007977	4285	-1.92502	0.380569	-5.05825	4.23111e-07	3.55829e-05
ENSORLG00000011184	1887.95	-1.92356	0.588267	-3.26987	0.00107598	0.0212459
ENSORLG00000028680	2140.3	-1.90017	0.505303	-3.76045	0.000169605	0.00492461
ENSORLG00000017319	700.655	-1.88877	0.501891	-3.76332	0.000167675	0.00488477
ENSORLG00000007499	1138.55	-1.87163	0.579243	-3.23116	0.0012329	0.0235149
ENSORLG00000015619	76086.5	-1.86302	0.390442	-4.77156	1.82806e-06	0.000124669
ENSORLG00000016074	13578.8	-1.85925	0.396128	-4.69356	2.68492e-06	0.000169568
ENSORLG00000007605	1163.25	-1.84716	0.46197	-3.99844	6.37609e-05	0.00224491
ENSORLG00000007663	1253.23	-1.84294	0.514294	-3.58344	0.0003391	0.00844162
ENSORLG00000027486	9414.35	-1.82042	0.482072	-3.77624	0.000159214	0.0047157
ENSORLG00000023177	6826.03	-1.81997	0.417065	-4.36374	1.27857e-05	0.000615799
ENSORLG00000016337	4353.88	-1.8115	0.291384	-6.21689	5.07107e-10	9.1454e-08
ENSORLG00000007687	2721.94	-1.80997	0.540434	-3.34911	0.00081073	0.0170823
ENSORLG00000005502	964.948	-1.78659	0.535226	-3.33801	0.000843802	0.0176038
ENSORLG00000028461	786.243	-1.78599	0.563931	-3.16705	0.00153996	0.0277924
ENSORLG00000010280	3511.88	-1.76856	0.458301	-3.85894	0.000113878	0.00359601
ENSORLG00000020609	7764.33	-1.7677	0.404213	-4.37318	1.2245e-05	0.000591513
ENSORLG00000028601	797.012	-1.76669	0.54973	-3.21374	0.00131016	0.0246126
ENSORLG00000002717	6925.31	-1.76412	0.555953	-3.17316	0.00150791	0.0273463
ENSORLG00000020225	2814.04	-1.76337	0.521481	-3.38147	0.000720997	0.015666
ENSORLG00000029451	2547.27	-1.76209	0.512864	-3.43578	0.000590855	0.0133754
ENSORLG00000006156	2842.05	-1.75847	0.599424	-2.9336	0.00335055	0.04971
ENSORLG00000030183	1508.01	-1.75583	0.546912	-3.21044	0.00132534	0.0248689
ENSORLG00000015482	2366.62	-1.7541	0.598196	-2.93232	0.00336439	0.0498698
ENSORLG00000027604	1508.78	-1.74731	0.569594	-3.06765	0.00215753	0.0358432
ENSORLG00000024235	1569.64	-1.73949	0.524129	-3.31882	0.000903994	0.0185731
ENSORLG00000029406	11428.9	-1.73042	0.290347	-5.95983	2.52495e-09	3.69211e-07
ENSORLG00000004408	3012.1	-1.7274	0.335641	-5.14656	2.65304e-07	2.38592e-05
ENSORLG00000023756	6328.22	-1.72271	0.400303	-4.30352	1.68106e-05	0.000779581
ENSORLG00000004524	2726.31	-1.72199	0.437942	-3.932	8.42435e-05	0.00282275
ENSORLG00000002515	3670.96	-1.71415	0.458283	-3.74037	0.000183751	0.00526936
ENSORLG00000027019	3732.12	-1.70778	0.416686	-4.09849	4.15852e-05	0.00160707
ENSORLG00000026476	2101.6	-1.69818	0.348508	-4.87273	1.10068e-06	8.19414e-05
ENSORLG00000012300	38332.7	-1.69795	0.371087	-4.57561	4.74825e-06	0.0002755
ENSORLG00000028898	2347.18	-1.68833	0.303421	-5.5643	2.63199e-08	2.92602e-06
ENSORLG00000006842	32094.7	-1.67489	0.341517	-4.90426	9.37802e-07	7.17994e-05
ENSORLG00000022546	9116.67	-1.66828	0.312535	-5.33789	9.40355e-08	9.13946e-06
ENSORLG00000015960	10652	-1.66375	0.358875	-4.63601	3.55199e-06	0.000214321
ENSORLG00000001687	3988.57	-1.66306	0.238477	-6.97366	3.08797e-12	9.28164e-10
ENSORLG00000012136	4319.36	-1.66276	0.449777	-3.69685	0.000218292	0.00605659
ENSORLG00000010371	16349.5	-1.66179	0.264163	-6.29076	3.15908e-10	5.89368e-08
ENSORLG00000007181	5581.2	-1.65347	0.274058	-6.03328	1.60663e-09	2.50743e-07
ENSORLG00000011649	3761.65	-1.653	0.46891	-3.52519	0.000423172	0.0100711
ENSORLG00000025017	2488.19	-1.63992	0.515851	-3.17907	0.00147751	0.026885
ENSORLG00000016093	630.248	-1.63558	0.533058	-3.0683	0.00215282	0.035826
ENSORLG00000029285	3734.08	-1.63037	0.390712	-4.17282	3.00857e-05	0.00124255
ENSORLG00000007131	3440.29	-1.62238	0.527277	-3.07691	0.00209158	0.0351433
ENSORLG00000013886	5587.51	-1.60961	0.381562	-4.21847	2.45965e-05	0.00105059
ENSORLG00000024018	809.433	-1.60553	0.517368	-3.10326	0.00191403	0.0330145
ENSORLG00000025491	11786.8	-1.60522	0.336336	-4.77266	1.81807e-06	0.000124511
ENSORLG00000025846	3803.61	-1.60282	0.511633	-3.13276	0.00173174	0.030354
ENSORLG00000004304	1849.51	-1.59776	0.501114	-3.18841	0.00143058	0.0262074
ENSORLG00000027544	960.371	-1.58506	0.519385	-3.05179	0.00227479	0.0372028
ENSORLG00000023360	5091.04	-1.56956	0.473352	-3.31585	0.00091365	0.0186769
ENSORLG00000000060	2263.46	-1.56716	0.386202	-4.05788	4.95202e-05	0.00186647
ENSORLG00000029177	5460.26	-1.55937	0.496564	-3.14033	0.00168758	0.0298487
ENSORLG00000015325	1479.19	-1.55639	0.482986	-3.22244	0.00127103	0.0240165
ENSORLG00000013145	1289.45	-1.55412	0.520834	-2.9839	0.00284598	0.0441438
ENSORLG00000012200	1323.51	-1.55383	0.517029	-3.00531	0.00265307	0.0417672
ENSORLG00000000311	2570.37	-1.55361	0.515137	-3.01591	0.00256207	0.0406103
ENSORLG00000010477	1478.35	-1.5507	0.498265	-3.1122	0.00185698	0.0321672
ENSORLG00000016649	1420.88	-1.53666	0.499028	-3.07931	0.00207479	0.0349335
ENSORLG00000014887	12259.9	-1.52272	0.288985	-5.2692	1.37021e-07	1.31597e-05
ENSORLG00000013277	8175.13	-1.52014	0.428831	-3.54485	0.000392839	0.00947425
ENSORLG00000011360	2183.78	-1.51951	0.404231	-3.75901	0.000170585	0.00494421
ENSORLG00000015480	32207.7	-1.51685	0.280635	-5.40508	6.47811e-08	6.53082e-06
ENSORLG00000009991	2597.11	-1.51157	0.488071	-3.09703	0.0019547	0.0335023
ENSORLG00000027719	21657.7	-1.51081	0.27891	-5.41685	6.06579e-08	6.15337e-06
ENSORLG00000012214	1456.85	-1.5083	0.450131	-3.35081	0.000805752	0.0170067
ENSORLG00000006482	5390.61	-1.49719	0.463588	-3.22958	0.00123972	0.0235895
ENSORLG00000008133	5146.16	-1.49604	0.395313	-3.78444	0.000154056	0.00460493
ENSORLG00000027445	201144	-1.48641	0.499055	-2.97846	0.00289702	0.0447398
ENSORLG00000017362	1983.52	-1.48423	0.366289	-4.05207	5.07656e-05	0.00189856
ENSORLG00000000875	8918.06	-1.48083	0.357402	-4.14331	3.42326e-05	0.00137192
ENSORLG00000003308	8235.91	-1.47674	0.240216	-6.14756	7.86846e-10	1.34435e-07
ENSORLG00000006839	13483.5	-1.46081	0.409636	-3.56611	0.000362319	0.00886999
ENSORLG00000006170	4314.91	-1.46045	0.240989	-6.06024	1.35916e-09	2.18422e-07
ENSORLG00000010279	25322.6	-1.45616	0.210034	-6.93295	4.12153e-12	1.19458e-09
ENSORLG00000027438	3357.62	-1.45357	0.370643	-3.92176	8.79027e-05	0.00291769
ENSORLG00000009208	7321.7	-1.452	0.446787	-3.24987	0.00115457	0.022416
ENSORLG00000006459	12949.9	-1.45024	0.47953	-3.02429	0.00249218	0.0397743
ENSORLG00000025568	6646.96	-1.44552	0.372266	-3.88302	0.000103165	0.00332897
ENSORLG00000018173	9878.65	-1.44093	0.370538	-3.88876	0.000100756	0.00328389
ENSORLG00000020727	875312	-1.44092	0.254344	-5.66523	1.4683e-08	1.74962e-06
ENSORLG00000010858	2077.32	-1.43039	0.448549	-3.18893	0.00142799	0.0261895
ENSORLG00000010873	3673.71	-1.42706	0.390243	-3.65685	0.000255336	0.00680189
ENSORLG00000014402	10928.1	-1.42629	0.338484	-4.21376	2.51157e-05	0.00106996
ENSORLG00000022343	723370	-1.42554	0.196422	-7.25756	3.9414e-13	1.52316e-10
ENSORLG00000008074	4241.33	-1.42457	0.341822	-4.16758	3.07852e-05	0.00125863
ENSORLG00000003742	1632.72	-1.41506	0.464468	-3.04663	0.00231423	0.0375247
ENSORLG00000002258	12713.3	-1.40841	0.286556	-4.91496	8.88003e-07	6.9048e-05
ENSORLG00000012525	4997.07	-1.4019	0.372417	-3.76434	0.000166993	0.00487493
ENSORLG00000011507	1988.29	-1.40147	0.473104	-2.9623	0.00305354	0.046363
ENSORLG00000012719	2699.76	-1.39406	0.362441	-3.8463	0.000119917	0.00375748
ENSORLG00000025343	6649.3	-1.38953	0.316422	-4.39139	1.12626e-05	0.000555634
ENSORLG00000006708	49991.8	-1.38074	0.452742	-3.04973	0.00229044	0.0372961
ENSORLG00000016283	1017.04	-1.37501	0.401109	-3.42801	0.000608012	0.0136307
ENSORLG00000004790	1823.49	-1.36968	0.464047	-2.9516	0.00316131	0.0475104
ENSORLG00000006501	5588.72	-1.3683	0.38681	-3.5374	0.00040408	0.00968778
ENSORLG00000011361	1092.66	-1.3676	0.398211	-3.43437	0.000593931	0.0134001
ENSORLG00000026643	4921.21	-1.3523	0.30072	-4.49687	6.89597e-06	0.000374343
ENSORLG00000016124	185276	-1.35226	0.26699	-5.06482	4.08787e-07	3.47383e-05
ENSORLG00000009199	3562.79	-1.35151	0.295538	-4.57304	4.80701e-06	0.000276676
ENSORLG00000027680	13403.2	-1.34969	0.342598	-3.93958	8.1626e-05	0.0027717
ENSORLG00000006894	2213.54	-1.34317	0.327627	-4.0997	4.13692e-05	0.00160254
ENSORLG00000006371	2131.35	-1.34226	0.345479	-3.88522	0.000102236	0.00331217
ENSORLG00000011469	5571.93	-1.33684	0.417344	-3.20321	0.00135904	0.0253419
ENSORLG00000006238	2926.79	-1.33653	0.429654	-3.11071	0.0018664	0.0322959
ENSORLG00000001887	4708.67	-1.33241	0.368626	-3.61452	0.000300902	0.00775228
ENSORLG00000013191	7165.22	-1.32567	0.410945	-3.22591	0.00125573	0.0237828
ENSORLG00000015009	18150	-1.31989	0.404547	-3.26263	0.00110383	0.0216702
ENSORLG00000003711	8003.91	-1.30917	0.352912	-3.70962	0.000207572	0.0058088
ENSORLG00000005835	1152.24	-1.30113	0.394917	-3.29469	0.000985318	0.0198914
ENSORLG00000011640	29496.8	-1.29921	0.312674	-4.15516	3.25062e-05	0.00131246
ENSORLG00000014413	4410.27	-1.29713	0.423084	-3.06589	0.00217026	0.0359444
ENSORLG00000029649	1896.86	-1.29522	0.422452	-3.06595	0.00216982	0.0359444
ENSORLG00000004965	20290.3	-1.27324	0.285306	-4.46272	8.09263e-06	0.000429253
ENSORLG00000022125	2699.15	-1.27092	0.377654	-3.36531	0.00076458	0.0164311
ENSORLG00000029544	5507.56	-1.26087	0.412449	-3.05704	0.00223532	0.036685
ENSORLG00000012256	13113.3	-1.2537	0.258892	-4.84255	1.28185e-06	9.31427e-05
ENSORLG00000007216	3920.18	-1.24685	0.413777	-3.01334	0.00258392	0.0409166
ENSORLG00000022621	3721.06	-1.24684	0.269249	-4.63079	3.64277e-06	0.000218984
ENSORLG00000011608	5038.13	-1.24286	0.324547	-3.82952	0.000128393	0.0039846
ENSORLG00000029556	4742.64	-1.23973	0.377695	-3.28235	0.00102946	0.0205273
ENSORLG00000008389	7792.05	-1.23288	0.291986	-4.2224	2.41717e-05	0.00103791
ENSORLG00000017529	5670.85	-1.23165	0.279891	-4.40046	1.08024e-05	0.000537833
ENSORLG00000011147	13620.7	-1.22901	0.332749	-3.6935	0.00022119	0.00612652
ENSORLG00000012129	10151.3	-1.22725	0.292014	-4.2027	2.63749e-05	0.00111482
ENSORLG00000011738	2441.78	-1.2179	0.342733	-3.55348	0.000380164	0.00924345
ENSORLG00000018913	13126.9	-1.21506	0.348632	-3.48522	0.00049174	0.0114183
ENSORLG00000030499	10001.4	-1.21375	0.302812	-4.00827	6.11663e-05	0.00216294
ENSORLG00000004742	5808.77	-1.21062	0.377699	-3.20525	0.00134945	0.0252048
ENSORLG00000002417	3397.22	-1.20993	0.38481	-3.14422	0.00166532	0.0296055
ENSORLG00000006164	14065.1	-1.19971	0.282604	-4.24521	2.18393e-05	0.000965952
ENSORLG00000010148	9395.33	-1.19582	0.380969	-3.13888	0.00169594	0.0298487
ENSORLG00000011437	5880.01	-1.19134	0.384379	-3.09938	0.00193923	0.0333076
ENSORLG00000015400	125684	-1.18889	0.288072	-4.12704	3.67455e-05	0.00145823
ENSORLG00000017655	4999.04	-1.18872	0.366167	-3.24637	0.00116886	0.0226229
ENSORLG00000015115	2955.54	-1.16023	0.29854	-3.88634	0.000101768	0.0033036
ENSORLG00000029355	3467.1	-1.15641	0.351864	-3.28652	0.00101434	0.0202755
ENSORLG00000014565	4819.23	-1.1436	0.327281	-3.49423	0.000475423	0.011119
ENSORLG00000013662	7559.35	-1.13601	0.262564	-4.32661	1.51423e-05	0.000714463
ENSORLG00000011838	6507.43	-1.12208	0.351808	-3.18947	0.00142534	0.0261705
ENSORLG00000009386	8252.74	-1.11717	0.291836	-3.82809	0.000129142	0.00400021
ENSORLG00000018069	9394.44	-1.11494	0.363966	-3.06332	0.00218899	0.0361717
ENSORLG00000013686	5001.48	-1.10008	0.361746	-3.04103	0.00235774	0.0380024
ENSORLG00000000069	10253.6	-1.09086	0.289529	-3.76772	0.000164748	0.00483548
ENSORLG00000011982	10260.2	-1.07404	0.361089	-2.97446	0.00293504	0.045198
ENSORLG00000021871	5642.31	-1.05726	0.341053	-3.09999	0.00193529	0.0332986
ENSORLG00000006555	24177.6	-1.05044	0.236602	-4.43968	9.00944e-06	0.00046276
ENSORLG00000012657	12838.8	-1.05012	0.340635	-3.08282	0.00205048	0.0347042
ENSORLG00000013207	5314.24	-1.04074	0.349416	-2.97852	0.00289642	0.0447398
ENSORLG00000028820	21967.2	-1.03779	0.313706	-3.30816	0.000939104	0.019101
ENSORLG00000024027	7530.4	-1.03217	0.318197	-3.24382	0.00117939	0.0227618
ENSORLG00000003892	14455.3	-1.02883	0.272947	-3.76933	0.000163689	0.0048131
ENSORLG00000011915	2678.82	-1.0254	0.337046	-3.04231	0.00234767	0.0379191
ENSORLG00000011196	4324.85	-1.02399	0.311354	-3.28883	0.00100606	0.0201846
ENSORLG00000018558	63571.5	-1.02296	0.247235	-4.13758	3.50981e-05	0.0013997
ENSORLG00000004447	3170.97	-1.01278	0.343192	-2.95105	0.00316694	0.0475116
ENSORLG00000007398	5510.37	-1.00014	0.264938	-3.775	0.000160007	0.00473056
ENSORLG00000029209	10413.8	-0.981571	0.319928	-3.06809	0.00215428	0.035826
ENSORLG00000013549	3704.35	-0.978594	0.321177	-3.0469	0.00231217	0.0375247
ENSORLG00000016538	15263.7	-0.971754	0.306853	-3.16684	0.00154107	0.0277924
ENSORLG00000013952	34459.7	-0.968831	0.25411	-3.81264	0.000137488	0.00419468
ENSORLG00000029303	10777.9	-0.963275	0.282846	-3.40565	0.00066007	0.0145368
ENSORLG00000007328	2980.93	-0.9606	0.266153	-3.6092	0.000307143	0.00787558
ENSORLG00000019602	1724.41	-0.947753	0.311624	-3.04133	0.00235535	0.0380016
ENSORLG00000013465	7954.18	-0.942603	0.309647	-3.04412	0.00233365	0.0378019
ENSORLG00000004703	23200.5	-0.940376	0.212308	-4.4293	9.45408e-06	0.000479529
ENSORLG00000007988	33150.3	-0.933239	0.301622	-3.09407	0.00197429	0.0336959
ENSORLG00000017616	12500.8	-0.924776	0.230489	-4.01224	6.0146e-05	0.00214086
ENSORLG00000028151	44866.9	-0.92281	0.272614	-3.38504	0.000711672	0.0155257
ENSORLG00000023489	8627.25	-0.917309	0.236516	-3.87842	0.000105137	0.00337917
ENSORLG00000002561	55543.1	-0.898232	0.251414	-3.57272	0.000353291	0.00868827
ENSORLG00000029405	11053	-0.865715	0.257323	-3.36431	0.000767344	0.0164311
ENSORLG00000009786	278592	-0.865005	0.293794	-2.94426	0.00323733	0.0483875
ENSORLG00000022575	33990.2	-0.849175	0.275289	-3.08467	0.00203776	0.0346662
ENSORLG00000023034	27106.8	-0.827989	0.264216	-3.13376	0.00172584	0.0303161
ENSORLG00000029880	8706.09	-0.802918	0.265522	-3.02392	0.00249523	0.0397839
ENSORLG00000016290	14790	-0.801761	0.234616	-3.41733	0.000632394	0.0140608
ENSORLG00000007174	16639.2	-0.787606	0.259831	-3.03122	0.00243568	0.0390261
ENSORLG00000012996	19714.3	-0.765605	0.243584	-3.14308	0.00167178	0.0296878
ENSORLG00000010368	70040.2	-0.759915	0.201176	-3.77737	0.000158495	0.00470299
ENSORLG00000013182	7504.54	-0.730539	0.228368	-3.19895	0.00137929	0.0255575
ENSORLG00000027222	124173	-0.631587	0.21348	-2.95853	0.00309111	0.0467127
ENSORLG00000007979	9776.78	-0.581995	0.198174	-2.93679	0.00331627	0.049382
