# Supplementary material for: Comparison of Spinal Cord Regeneration Capacity in Zebrafish and Medaka
Source: Neurochem Res. 2025 Apr 25;50(3):153. doi: 10.1007/s11064-025-04389-9 (PMC12031921; doi:10.1007/s11064-025-04389-9)
Supplement: Supplementary file 13 — Supplementary Material 13: Supplementary Table 2 [file 11064_2025_4389_MOESM13_ESM.xlsx]

## Sheet: Sup Table.2a
Sup Table.2a Zebrafish 0 wpi < 2 wpi
Pathway	Genes
GO:0048856 anatomical structure development	lamb2 mmp14a meis1a marcksa stmn1a rhogb prkcsh sox4a anos1b enpp1 csrp1a itgb1bp1 rnd3b marcksb nphp1 mef2cb myog thbs1b gsna dpf2 col1a1a actn3a sulf2b ildr2 pdlim3b eya1 cdh6 dag1 cap1 casp3a acvrl1 igf2a sparc fn1a pdlim1 spag6 lama4 foxd3 alas1 rhoca cdh11 armc2 xkr9 anxa1a bmp1a tnnt3a flvcr1 cdk16 si:dkey-11p23.7 igf2b cebpa dpf2l rac2 myl9a sulf1 xkr8.3 wnt4b vil1 cryba2b cxcr4b stmn4l lm…
GO:0032502 developmental proc.	spi1b lamb2 mmp14a meis1a marcksa stmn1a rhogb prkcsh sox4a anos1b enpp1 csrp1a itgb1bp1 rnd3b marcksb nphp1 mef2cb myog thbs1b gsna dpf2 col1a1a actn3a ppp1r13l sulf2b ildr2 pdlim3b eya1 cdh6 dag1 cap1 casp3a acvrl1 igf2a elk3 sparc ptbp1a fn1a pdlim1 spag6 elf1 lama4 foxd3 alas1 rhoca cdh11 armc2 cav3 xkr9 anxa1a bmp1a tnnt3a flvcr1 pparg cdk16 si:dkey-11p23.7 igf2b cebpa dpf2l rac2 myl9a sulf1…
GO:0007275 multicellular organism development	mmp14a meis1a marcksa stmn1a rhogb prkcsh anos1b enpp1 marcksb mef2cb thbs1b gsna dpf2 col1a1a sulf2b pdlim3b dag1 casp3a acvrl1 fn1a pdlim1 spag6 alas1 anxa1a bmp1a flvcr1 cdk16 si:dkey-11p23.7 cebpa dpf2l rac2 sulf1 wnt4b cryba2b cxcr4b stmn4l arf6b myl2b six3b her9 serpine1 CU234171.1 taok3a gal3st1a manf pak2a vsir serpinf1 actl6a rac1a NCKAP1L sox11a col12a1a pbx3a hapln1a vasna gap43 CU8614…
GO:0031099 regeneration	anxa1a gap43 mustn1b dkk1a prph cxcr4b notch2 prdx5 ctsba stat3 six3b tgif1 hbegfa col12a1a hapln1a csrp1a myog col1a1a sdcbp2 inhbaa hdac1 tnfrsf1a tnc ccn1 igf2b mdka tubb5 lgmn mmp9 ccn2a aldh1a2 fhl1b gck glis3 smarca4a lamb1a il4r.1 uhrf1 cav1 il6st il4r.2
GO:0071840 cellular component organization or biogenesis	kifc1 tuba1a lamb2 mmp14a mapre1b loxa rpl3 pfn2 marcksa stmn1a tmed9 atl3 rhogb mad2l1 zgc:86764 tpm3 kif4 myof tuba8l4 csrp1a itgb1bp1 recql rnd3b arpc1a atp11a pole3 tmed5 marcksb col11a1b col16a1 zgc:112437 efhc1 vim eif4bb bin2b rab34b gsna snrpd1 col1a1a col5a1 snap23.1 cfl1l nedd1 actn3a sulf2b stard8 pdlim3b npm1a cdh6 ehd1b ranbp1 lamp2 kif23 rpl5b dag1 mmp2 ddx61 arpc5b tram1 haus5 rpl7…
GO:0016043 cellular component organization	kifc1 tuba1a lamb2 mmp14a mapre1b loxa rpl3 pfn2 marcksa stmn1a tmed9 atl3 rhogb mad2l1 zgc:86764 tpm3 kif4 myof tuba8l4 csrp1a itgb1bp1 recql rnd3b arpc1a atp11a pole3 tmed5 marcksb col11a1b col16a1 zgc:112437 efhc1 vim eif4bb bin2b rab34b gsna snrpd1 col1a1a col5a1 snap23.1 cfl1l nedd1 actn3a sulf2b stard8 pdlim3b npm1a cdh6 ehd1b ranbp1 lamp2 kif23 rpl5b dag1 mmp2 ddx61 arpc5b tram1 haus5 fn1a…
GO:0007010 cytoskeleton organization	kifc1 tuba1a mapre1b pfn2 marcksa stmn1a rhogb zgc:86764 tpm3 kif4 tuba8l4 csrp1a rnd3b arpc1a marcksb efhc1 vim gsna cfl1l nedd1 actn3a stard8 pdlim3b npm1a ranbp1 kif23 arpc5b haus5 pdlim1 spag6 cfl1 rhoca plecb armc2 wasf2 anxa1a arpc1b prph gmfb krt18b tnnt3a epb41l5 si:dkey-11p23.7 dync1li2 myo1g spata4 tubb5 rac2 myl9a pih1d3 arpc5a vil1 tuba8l eml1 mapre1a stmn4l lmod2b arpc4 coro1a arpc3 …
GO:0048513 animal organ development	lamb2 meis1a prkcsh enpp1 mef2cb myog sulf2b ildr2 pdlim3b dag1 casp3a acvrl1 fn1a pdlim1 lama4 alas1 anxa1a flvcr1 si:dkey-11p23.7 cebpa sulf1 cryba2b cxcr4b mylpfa myl2b six3b CU234171.1 desma lamc2 vsir dspb pbx3a lamc3 lamb1a myl2a ecm1b csrp1a eya1 stat3 stat4 pkd1b tp53 nfkb2 wnt4b notch2 tp63 tes rbpjb egf crip1 araf rel fhl1b crb2a rasgrp4 arhgap45b stat1b myo9b ajuba prkd3 mustn1b efemp2…
GO:0048731 system development	mmp14a meis1a marcksa stmn1a rhogb prkcsh anos1b marcksb mef2cb thbs1b gsna dpf2 col1a1a sulf2b pdlim3b dag1 casp3a acvrl1 fn1a pdlim1 spag6 alas1 anxa1a flvcr1 cdk16 si:dkey-11p23.7 cebpa dpf2l rac2 sulf1 wnt4b cryba2b cxcr4b stmn4l arf6b myl2b six3b her9 serpine1 CU234171.1 taok3a gal3st1a manf pak2a vsir serpinf1 actl6a rac1a NCKAP1L sox11a pbx3a hapln1a vasna gap43 CU861477.1 scinla stmnd1 ne…
GO:0032501 multicellular organismal proc.	mmp14a zgc:153911 meis1a cd276 marcksa stmn1a rhogb prkcsh anos1b tpm3 enpp1 marcksb cd74a mef2cb thbs1b gsna dpf2 col1a1a sulf2b pdlim3b dag1 mmp2 casp3a acvrl1 chrnd acp5a fn1a pdlim1 spag6 alas1 cgas armc2 anxa1a bmp1a tnni2a.4 tnni2b.2 tnnt3a flvcr1 cdk16 si:dkey-11p23.7 lrpap1 tnni2b.1 cebpa cd74b dpf2l rac2 sulf1 wnt4b id1 lgals9l3 cryba2b cxcr4b stmn4l dram2b cd226 lmod2b arf6b myl2b six3b…

## Sheet: Sup Table.2b
Sup Table.2b Zebrafish 0 wpi > 2 wpi
Pathway	Genes
GO:0098660 inorganic ion transmembrane transport	si:dkey-28b4.8 kcns3a cacna1ab kcnab1a gabra4 slc24a4a htr2cl1 slc6a9 slmapb cacna1ba dpp6b si:dkey-43k4.5 fgf12a atp2a2a kcnd2 atp1b2b atp6v1aa kcnip1b cacna1aa kcnab1b fgf14 atp1b3b cax1 kcnc1a glrba gabrg2 kcnc3a kcnd3 kcnc2 ano3 kcnj19a gabrd scn4bb stim1a slc20a2 trpc1 kcnh4b kcnab2b cacnb4b kcnj3b hecw2a kcnj19b kcnh7 kcna1a SLC24A2 slc6a5 trpc5a gabra5 KCNK12 ndufs7 kcnd1 atp6v1ab slc9a7 a…
GO:0046034 ATP metabolic proc.	uqcrfs1 atp5fa1 ndufv2 eno2 COX5B cox6a1 eno1a pfkpa cox4i1 ndufv1 cyc1 sdhc hk1 pklr ndufs8a pgk1 ndufs6 atp5f1b cox5aa atp5f1e pkma pfklb cox7c pgam1b atp5pf aldocb tpi1a atp6v1aa ndufb9 atp6v1b2 cox7a2a ndufa8 mt-nd2 mt-atp6 mt-co3 mt-nd4l mt-nd4 mt-nd5 atp5meb bpgm atp6v1ab cox8a cox8b ndufc2 cox7b
GO:0098662 inorganic cation transmembrane transport	si:dkey-28b4.8 kcns3a cacna1ab kcnab1a slc24a4a htr2cl1 slc6a9 slmapb cacna1ba dpp6b si:dkey-43k4.5 fgf12a atp2a2a kcnd2 atp1b2b atp6v1aa kcnip1b cacna1aa kcnab1b fgf14 atp1b3b cax1 kcnc1a kcnc3a kcnd3 kcnc2 kcnj19a scn4bb stim1a trpc1 kcnh4b kcnab2b cacnb4b kcnj3b hecw2a kcnj19b kcnh7 kcna1a SLC24A2 slc6a5 trpc5a KCNK12 ndufs7 kcnd1 atp6v1ab slc9a7 atp1b1b micu3a wnk4b rnf207a smdt1a trpc3 scn4b…
GO:0006810 transport	stx1b flot1a stxbp1a stxbp5a si:dkey-28b4.8 epn3b slc25a6 kcns3a cacna1ab nsfa amph kcnab1a klc1a dnm1a abcb11a slc2a3a gabra4 lin7a sept5a picalmb SYT2 rab3c grip1 slc24a4a snap91b scamp3 sgtb htr2cl1 slc6a9 cplx2l slc1a1 ap1b1 slmapb necap1 cacna1ba ucp1 sh3gl2a arhgap1 dpp6b si:dkey-43k4.5 tmem230a fgf12a stxbp6l htatip2 atp2a2a timm17a rab41 sybl1 vamp1 rab6bb syt6b scg5 cacng2a cd36 kcnd2 pa…
GO:0045333 cellular respiration	sucla2 uqcrfs1 ndufv2 COX5B cox6a1 cox4i1 ndufv1 cyc1 sdhc ndufa5 mdh2 idh3b ndufs8a ndufs6 atp5f1b ndufs7 cox5aa atp5f1e slc25a12 cox7c sdha ndufb9 cox7a2a ndufa8 mt-nd2 mt-co3 mt-nd4l mt-nd4 mt-nd5 mt-cyb sdhb ogdhl cox8a cox8b ndufc2 cs cox7b pgk1
GO:0006091 generation of precursor metabolites and energy	sucla2 uqcrfs1 ugp2b ndufv2 pygmb eno2 COX5B hmgcl cox6a1 eno1a nnt pfkpa cox4i1 ndufv1 cyc1 sdhc ndufa5 hk1 pklr mdh2 idh3b ndufs8a pgk1 ndufs6 atp5f1b ndufs7 cox5aa atp5f1e pkma pfklb slc25a12 cox7c LO018627.1 oxct1a pgam1b sdha aldocb tpi1a ndufb9 fdx2 ndufs4 cox7a2a ndufa8 mt-nd2 mt-co3 mt-nd4l mt-nd4 mt-nd5 mt-cyb bpgm sdhb ogdhl cox8a cox8b ndufc2 cs cox7b
GO:0006812 cation transport	si:dkey-28b4.8 kcns3a cacna1ab kcnab1a SYT2 slc24a4a htr2cl1 slc6a9 slmapb cacna1ba dpp6b si:dkey-43k4.5 fgf12a atp2a2a syt6b cacng2a kcnd2 atp1b2b atp6v1aa kcnip1b cacna1aa slc36a4 kcnab1b fgf14 atp1b3b NKAIN4 cax1 slc7a10b kcnc1a kcnc3a kcnd3 kcnc2 kcnj19a scn4bb stim1a trpc1 kcnh4b kcnab2b cacnb4b kcnj3b hecw2a kcnj19b kcnh7 kcna1a cacng7a shisa7b SLC24A2 slc6a5 trpc5a cacng7b cacng8b KCNK12 n…
GO:0051234 establishment of localization	stx1b flot1a stxbp1a stxbp5a si:dkey-28b4.8 epn3b slc25a6 kcns3a cacna1ab nsfa amph kcnab1a klc1a dnm1a abcb11a slc2a3a gabra4 lin7a sept5a picalmb SYT2 rab3c grip1 slc24a4a snap91b scamp3 sgtb htr2cl1 slc6a9 cplx2l slc1a1 ap1b1 slmapb necap1 cacna1ba ucp1 sh3gl2a arhgap1 dpp6b si:dkey-43k4.5 tmem230a fgf12a stxbp6l htatip2 atp2a2a timm17a rab41 sybl1 vamp1 rab6bb syt6b scg5 cacng2a cd36 kcnd2 pa…
GO:0051179 localization	stx1b flot1a stxbp1a stxbp5a si:dkey-28b4.8 dab1b rnd1b epn3b ywhah slc25a6 kcns3a cacna1ab fgf20a nsfa amph fth1b kcnab1a klc1a dnm1a abcb11a MFN1 slc2a3a gabra4 lin7a sept5a picalmb SYT2 rab3c ntng1a grip1 slc24a4a snap91b scamp3 sgtb htr2cl1 slc6a9 cplx2l slc1a1 ap1b1 slmapb necap1 tns1b cacna1ba ucp1 sh3gl2a arhgap1 dpp6b si:dkey-43k4.5 tmem230a fgf12a stxbp6l htatip2 atp2a2a timm17a rab41 rn…
GO:0006811 ion transport	si:dkey-28b4.8 slc25a6 kcns3a cacna1ab kcnab1a abcb11a slc2a3a gabra4 SYT2 slc24a4a htr2cl1 slc6a9 slc1a1 slmapb cacna1ba dpp6b si:dkey-43k4.5 fgf12a atp2a2a syt6b cacng2a kcnd2 atp1b2b atp6v1aa kcnip1b cacna1aa slc36a4 kcnab1b fgf14 atp1b3b NKAIN4 cax1 slc7a10b kcnc1a glrba gabrg2 chrna6 kcnc3a kcnd3 chrna2b kcnc2 ano3 slc13a4 kcnj19a gabrd scn4bb stim1a slc20a2 trpc1 kcnh4b kcnab2b cacnb4b kcnj…

## Sheet: Sup Table.2c
Sup Table.2c Medaka 0 wpi < 2 wpi
Pathway	Genes
GO:0032502 developmental proc.	LOC101160907 LOC101168366 ABHD2 myl7 sema3b sema3g VAT1 LOC101163896 LOC101166779 spi1 LOC101171500 lamc1 LOC101158216 LOC101175611 serpine1 sparc LOC101170341 mmp14 anxa1 LOC101167657 LOC111948643 serpinf1 LOC101162944 LOC101165637 LOC101166872 tpp1 stmn4 LOC101164480 LOC101164651 LOC101167032 LOC105356063 dsp lck fstl1 pdlim4 LOC101159792 LOC101174071 flt3 LOC101155733 LOC100144364 LOC101163549…
GO:0048856 anatomical structure development	LOC101160907 LOC101168366 ABHD2 myl7 sema3b sema3g VAT1 LOC101171500 lamc1 LOC101158216 LOC101175611 serpine1 sparc LOC101170341 mmp14 anxa1 LOC101167657 LOC111948643 serpinf1 LOC101162944 LOC101165637 LOC101166872 tpp1 stmn4 LOC101164480 LOC101164651 LOC101167032 LOC105356063 dsp lck pdlim4 LOC101159792 LOC101174071 flt3 LOC100144364 LOC101163549 LOC100301586 manf LOC101156536 LOC110013551 foxj1…
GO:0048513 animal organ development	LOC101160907 LOC101168366 myl7 sema3b sema3g lamc1 LOC101158216 anxa1 LOC111948643 LOC101166872 LOC101164480 LOC105356063 dsp lck pdlim4 flt3 LOC100144364 LOC101156536 FHL1 LOC101170433 yap1 abhd12 LOC101162943 leo1 LOC101159866 LOC101159085 top2a pkn2 LOC101166779 wdr66 lpar3 spi1 LOC101165641 dkk2 LOC101156096 LTBP3 LOC101171699 sfrp5 stimate anln LOC101167426 tbl3 wt1 LOC101158631 sparc LOC101…
GO:0007010 cytoskeleton organization	LOC101159909 LOC101168366 LOC101168952 LOC101170433 kif11 LOC101162943 smtnl1 cnn2 LOC101163655 incenp plek capg LOC101158216 LOC101157161 LOC101167426 cass4 eml3 anxa1 LOC101157969 LOC101162944 LOC101167047 cd2ap LOC101155648 stmn4 LOC105354455 LOC101166789 LOC101167032 tpm4 dsp myo1b LOC101165934 pdlim4 LOC101159792 LOC101174071 LOC101157330 LOC101163549 cenph drc1 LOC101173301 myl7 RASSF1 diap…
GO:0048731 system development	myl7 sema3b sema3g LOC101171500 LOC101158216 serpine1 LOC101170341 mmp14 anxa1 LOC111948643 serpinf1 LOC101162944 LOC101165637 LOC101166872 tpp1 stmn4 LOC101164480 LOC101164651 LOC105356063 lck pdlim4 LOC101174071 flt3 LOC100144364 LOC101163549 LOC100301586 manf LOC101156536 foxj1 LOC101170433 kif11 LOC101156166 yap1 abhd12 dab2 leo1 LOC101159085 pkn2 LOC101166779 wdr66 lpar3 spi1 LOC101160416 LO…
GO:0016477 cell migration	LOC101160907 LOC101154978 LOC101170433 sema3b sema3g itgb6 LOC101155057 cmklr1 lamc1 cass4 LOC101172972 anxa1 LOC101162944 LOC101166872 cd2ap srgap2 LOC105356063 LOC101169287 LOC101163549 LOC100301586 LOC105357410 LOC101166779 LOC101171699 wt1 mmp14 LOC101165068 LOC101155297 mmp2 inpp5d LOC101165934 cftr FN1 LOC110017318 LOC101158504
GO:0097435 supramolecular fiber organization	LOC101159909 LOC101168366 LOC101170433 LOC101162943 LOC101155530 cnn2 capg LTBP3 LOC101157161 LOC101167426 cass4 LOC101158682 LOC101162944 LOC101167047 cd2ap LOC101155648 stmn4 LOC101164651 LOC101167032 tpm4 myo1b LOC101165934 LOC101159792 LOC101174071 LOC101157330 LOC101163549 myl7 LOC101159773 LOC100125526 LOC101162720 LOC105358736
GO:0030036 actin cytoskeleton organization	LOC101159909 LOC101170433 LOC101162943 smtnl1 cnn2 plek capg LOC101158216 LOC101157161 LOC101167426 cass4 anxa1 LOC101162944 LOC101167047 cd2ap LOC101155648 LOC101167032 tpm4 myo1b LOC101165934 pdlim4 LOC101159792 LOC101157330 LOC101163549 LOC101173301 myl7 diaph3 LOC101159773 LOC101166779 LOC100125526 LOC101162720 LOC105358736
GO:0009653 anatomical structure morphogenesis	LOC101160907 sema3b sema3g VAT1 lamc1 LOC101175611 serpine1 LOC101170341 anxa1 LOC101167657 serpinf1 LOC101162944 LOC101166872 LOC101164651 LOC101167032 LOC105356063 LOC101159792 LOC101163549 LOC100301586 LOC110013551 foxj1 myl7 LOC101170433 kif11 LOC101156166 yap1 abhd12 dab2 leo1 LOC101159085 pkn2 LOC101166779 LOC101160416 LOC101171699 sfrp5 LOC101161493 asah1 msna LOC101158631 itga9 sparc LOC1…
GO:0048870 cell motility	LOC101160907 LOC101154978 LOC101170433 sema3b sema3g itgb6 LOC101155057 cmklr1 lamc1 cass4 LOC101172972 anxa1 LOC101162944 LOC101166872 cd2ap srgap2 LOC105356063 LOC101169287 LOC101163549 drc1 LOC100301586 LOC105357410 LOC101166779 LOC101171699 wt1 mmp14 LOC101165068 LOC101155297 mmp2 inpp5d LOC101165934 cftr FN1 LOC110017318 LOC101158504

## Sheet: Sup Table.2d
Sup Table.2d Medaka 0 wpi > 2 wpi
Pathway	Genes
GO:0007268 chemical synaptic transmission	grm2 LOC101158195 slc6a5 lrrc4c RIMS2 LOC101163178 LOC101164657 LOC101173326 GABRG3 LOC101163260 LOC101157206 sncb LOC101155076 drd3 LOC101158288 NAPB LOC101174993 LOC101163826 LOC101163425 LOC101168846 htr3b LOC110013827 gabra1 LOC101163709 LOC101159448 LOC101165153 syn2 slc6a9
GO:0098916 anterograde trans-synaptic signaling	grm2 LOC101158195 slc6a5 lrrc4c RIMS2 LOC101163178 LOC101164657 LOC101173326 GABRG3 LOC101163260 LOC101157206 sncb LOC101155076 drd3 LOC101158288 NAPB LOC101174993 LOC101163826 LOC101163425 LOC101168846 htr3b LOC110013827 gabra1 LOC101163709 LOC101159448 LOC101165153 syn2 slc6a9
GO:0099537 trans-synaptic signaling	grm2 LOC101158195 slc6a5 lrrc4c RIMS2 LOC101163178 LOC101164657 LOC101173326 GABRG3 LOC101163260 LOC101157206 sncb LOC101155076 drd3 LOC101158288 NAPB LOC101174993 LOC101163826 LOC101163425 LOC101168846 htr3b LOC110013827 gabra1 LOC101163709 LOC101159448 LOC101165153 syn2 slc6a9
GO:0055085 transmembrane transport	LOC101158195 slc6a5 LOC101161541 kcnj10 LOC101163178 LOC101161480 LOC101163850 LOC101174955 GABRG3 SLC28A3 TRPC6 LOC101163260 LOC100049419 asic1 LOC101172193 slc2a11b atp1b2 slc46a1 LOC101163031 LOC101155076 LOC101159760 drd3 LOC101158288 LOC101174592 slc24a4 LOC101159200 LOC101159291 LOC101173339 LOC101168846 htr3b stac LOC101172781 LOC101173012 gabra1 LOC101163709 slc19a2 LOC101159448 LOC101164…
GO:0099536 synaptic signaling	grm2 LOC101158195 slc6a5 lrrc4c RIMS2 LOC101163178 LOC101164657 LOC101173326 GABRG3 LOC101163260 LOC101157206 sncb LOC101155076 drd3 LOC101158288 NAPB LOC101174993 LOC101163826 LOC101163425 LOC101168846 htr3b LOC110013827 gabra1 LOC101163709 LOC101159448 LOC101165153 syn2 slc6a9
GO:0006811 ion transport	LOC101158195 slc6a5 LOC101161541 kcnj10 LOC101163178 LOC101161480 LOC101174955 GABRG3 TRPC6 LOC101163260 LOC100049419 asic1 LOC101157206 atp1b2 LOC101155076 LOC101159760 drd3 LOC101158288 LOC101174592 slc24a4 LOC101159200 LOC101159291 LOC101173339 LOC101168846 htr3b stac LOC101166040 LOC100144362 LOC101173012 gabra1 LOC101163709 slc19a2 LOC101159448 LOC101164731 LOC101167596 ano1 LOC101155942 CAC…
GO:0034220 ion transmembrane transport	LOC101158195 slc6a5 LOC101161541 kcnj10 LOC101163178 LOC101161480 LOC101174955 GABRG3 TRPC6 LOC101163260 LOC100049419 asic1 atp1b2 LOC101155076 LOC101159760 drd3 LOC101158288 LOC101174592 slc24a4 LOC101159200 LOC101159291 LOC101173339 LOC101168846 htr3b stac LOC101173012 gabra1 LOC101163709 LOC101159448 LOC101164731 LOC101167596 ano1 CACNA1D LOC101165153 LOC101173326 atp2b2 LOC101174692 LOC101172…
GO:0065008 reg. of biological quality	HK1 LOC101158195 LOC101161541 crhbp RIMS2 SYNDIG1 LOC101163178 LOC101174955 GABRG3 SLITRK1 atp2b2 TRPC6 LOC101163260 LOC101155346 LOC100049419 LOC101157206 PLXNA2 atp1b2 LOC105355627 LOC101155076 LOC101159760 drd3 LOC101158288 NAPB angptl3 TANC2 slc24a4 LOC101174197 LOC101174993 LOC101163826 LOC101159291 LOC101163425 LOC101168846 htr3b LOC101163641 chga abcg1 LOC110013827 zfpm1 gabra1 LOC10116802…
GO:0006810 transport	LOC101158195 slc6a5 LOC101161541 LOC101156840 crhbp RIMS2 kcnj10 SYNDIG1 LOC101163178 LOC101161480 napg LOC101163850 LOC101174955 GABRG3 SLC28A3 TRPC6 LOC101163260 LOC100049419 asic1 LOC101157206 LOC101172193 sncb LOC101158350 slc2a11b atp1b2 slc46a1 klc2 LOC101163031 LOC101155076 LOC101159760 drd3 LOC101158288 NAPB LOC101174592 slc24a4 LOC101171037 mia3 LOC101174197 nrbp2 LOC101173249 LOC1011592…
GO:0051234 establishment of localization	LOC101158195 slc6a5 LOC101161541 LOC101156840 crhbp RIMS2 kcnj10 SYNDIG1 LOC101163178 LOC101161480 napg LOC101163850 LOC101174955 GABRG3 SLC28A3 TRPC6 LOC101163260 LOC100049419 asic1 LOC101157206 LOC101172193 sncb LOC101158350 slc2a11b atp1b2 slc46a1 klc2 LOC101163031 LOC101155076 LOC101159760 drd3 LOC101158288 NAPB LOC101174592 slc24a4 LOC101171037 mia3 LOC101174197 nrbp2 LOC101173249 LOC1011592…
