# Supplementary material for: Comparison of Spinal Cord Regeneration Capacity in Zebrafish and Medaka
Source: Neurochem Res. 2025 Apr 25;50(3):153. doi: 10.1007/s11064-025-04389-9 (PMC12031921; doi:10.1007/s11064-025-04389-9)
Supplement: Supplementary file 14 — Supplementary Material 14: Supplementary Table 3 [file 11064_2025_4389_MOESM14_ESM.xlsx]

## Sheet: Sup Table.3a
Table Analyzed	Fig. 1c
Two-way ANOVA	Ordinary
Alpha	0.05
Source of Variation	% of total variation	P value	P value summary	Significant?
Interaction	6.043	0.0003	***	Yes
time	11.73	<0.0001	****	Yes
condition	68.15	<0.0001	****	Yes
ANOVA table	SS (Type III)	DF	MS	F (DFn, DFd)	P value
Interaction	7751	21	369.1	F (21, 135) = 2.695	P=0.0003
time	15048	7	2150	F (7, 135) = 15.7	P<0.0001
condition	87417	3	29139	F (3, 135) = 212.8	P<0.0001
Residual	18486	135	136.9
Number of missing values	25
Within each row, compare columns (simple effects within rows)
Number of families	8
Number of comparisons per family	6
Alpha	0.05
Sidak's multiple comparisons test	Mean Diff.	95.00% CI of diff.	Significant?	Summary	Adjusted P Value
1wpi
Medaka_Sham vs. Medaka_SCI	51.2	32.28 to 70.12	Yes	****	<0.0001
Medaka_Sham vs. Zebrafish_Sham	-6.939	-25.86 to 11.98	No	ns	0.9089
Medaka_Sham vs. Zebrafish_SCI	31.73	12.81 to 50.65	Yes	****	<0.0001
Medaka_SCI vs. Zebrafish_Sham	-58.14	-77.9 to -38.38	Yes	****	<0.0001
Medaka_SCI vs. Zebrafish_SCI	-19.47	-39.23 to 0.2922	No	ns	0.0557
Zebrafish_Sham vs. Zebrafish_SCI	38.67	18.91 to 58.43	Yes	****	<0.0001
2wpi
Medaka_Sham vs. Medaka_SCI	58.69	39.77 to 77.61	Yes	****	<0.0001
Medaka_Sham vs. Zebrafish_Sham	7.347	-11.57 to 26.27	No	ns	0.884
Medaka_Sham vs. Zebrafish_SCI	20.25	1.327 to 39.17	Yes	*	0.0293
Medaka_SCI vs. Zebrafish_Sham	-51.34	-71.11 to -31.58	Yes	****	<0.0001
Medaka_SCI vs. Zebrafish_SCI	-38.44	-58.21 to -18.68	Yes	****	<0.0001
Zebrafish_Sham vs. Zebrafish_SCI	12.9	-6.862 to 32.66	No	ns	0.4078
3wpi
Medaka_Sham vs. Medaka_SCI	46.5	27.58 to 65.42	Yes	****	<0.0001
Medaka_Sham vs. Zebrafish_Sham	-26.01	-44.93 to -7.09	Yes	**	0.0021
Medaka_Sham vs. Zebrafish_SCI	-0.217	-19.14 to 18.7	No	ns	>0.9999
Medaka_SCI vs. Zebrafish_Sham	-72.51	-92.27 to -52.75	Yes	****	<0.0001
Medaka_SCI vs. Zebrafish_SCI	-46.72	-66.48 to -26.95	Yes	****	<0.0001
Zebrafish_Sham vs. Zebrafish_SCI	25.79	6.031 to 45.56	Yes	**	0.004
4wpi
Medaka_Sham vs. Medaka_SCI	64.58	45.66 to 83.51	Yes	****	<0.0001
Medaka_Sham vs. Zebrafish_Sham	3.905	-15.02 to 22.83	No	ns	0.9947
Medaka_Sham vs. Zebrafish_SCI	13.03	-5.894 to 31.95	No	ns	0.3454
Medaka_SCI vs. Zebrafish_Sham	-60.68	-80.44 to -40.92	Yes	****	<0.0001
Medaka_SCI vs. Zebrafish_SCI	-51.56	-71.32 to -31.8	Yes	****	<0.0001
Zebrafish_Sham vs. Zebrafish_SCI	9.122	-10.64 to 28.88	No	ns	0.7747
5wpi
Medaka_Sham vs. Medaka_SCI	47.59	28.67 to 66.51	Yes	****	<0.0001
Medaka_Sham vs. Zebrafish_Sham	-0.4304	-19.35 to 18.49	No	ns	>0.9999
Medaka_Sham vs. Zebrafish_SCI	-0.07093	-18.99 to 18.85	No	ns	>0.9999
Medaka_SCI vs. Zebrafish_Sham	-48.02	-67.78 to -28.26	Yes	****	<0.0001
Medaka_SCI vs. Zebrafish_SCI	-47.66	-67.42 to -27.9	Yes	****	<0.0001
Zebrafish_Sham vs. Zebrafish_SCI	0.3595	-19.4 to 20.12	No	ns	>0.9999
6wpi
Medaka_Sham vs. Medaka_SCI	52.43	33.51 to 71.35	Yes	****	<0.0001
Medaka_Sham vs. Zebrafish_Sham	-27.4	-46.32 to -8.479	Yes	**	0.001
Medaka_Sham vs. Zebrafish_SCI	-2.412	-21.33 to 16.51	No	ns	0.9996
Medaka_SCI vs. Zebrafish_Sham	-79.83	-99.59 to -60.07	Yes	****	<0.0001
Medaka_SCI vs. Zebrafish_SCI	-54.84	-74.61 to -35.08	Yes	****	<0.0001
Zebrafish_Sham vs. Zebrafish_SCI	24.99	5.226 to 44.75	Yes	**	0.0057
7wpi
Medaka_Sham vs. Medaka_SCI	40.68	21.76 to 59.6	Yes	****	<0.0001
Medaka_Sham vs. Zebrafish_Sham	-5.729	-24.65 to 13.19	No	ns	0.962
Medaka_Sham vs. Zebrafish_SCI	-0.4911	-19.41 to 18.43	No	ns	>0.9999
Medaka_SCI vs. Zebrafish_Sham	-46.41	-66.17 to -26.65	Yes	****	<0.0001
Medaka_SCI vs. Zebrafish_SCI	-41.18	-60.94 to -21.41	Yes	****	<0.0001
Zebrafish_Sham vs. Zebrafish_SCI	5.238	-14.52 to 25	No	ns	0.9803
8wpi
Medaka_Sham vs. Medaka_SCI	64	44.23 to 83.76	Yes	****	<0.0001
Medaka_Sham vs. Zebrafish_Sham	7.517	-12.24 to 27.28	No	ns	0.8936
Medaka_Sham vs. Zebrafish_SCI	13.92	-5.839 to 33.68	No	ns	0.3193
Medaka_SCI vs. Zebrafish_Sham	-56.48	-76.24 to -36.72	Yes	****	<0.0001
Medaka_SCI vs. Zebrafish_SCI	-50.07	-69.83 to -30.31	Yes	****	<0.0001
Zebrafish_Sham vs. Zebrafish_SCI	6.405	-13.36 to 26.17	No	ns	0.9476
Test details	Mean 1	Mean 2	Mean Diff.	SE of diff.	N1	N2	t	DF
1wpi
Medaka_Sham vs. Medaka_SCI	74.58	23.38	51.2	7.086	6	5	7.225	135
Medaka_Sham vs. Zebrafish_Sham	74.58	81.52	-6.939	7.086	6	5	0.9793	135
Medaka_Sham vs. Zebrafish_SCI	74.58	42.85	31.73	7.086	6	5	4.478	135
Medaka_SCI vs. Zebrafish_Sham	23.38	81.52	-58.14	7.401	5	5	7.855	135
Medaka_SCI vs. Zebrafish_SCI	23.38	42.85	-19.47	7.401	5	5	2.631	135
Zebrafish_Sham vs. Zebrafish_SCI	81.52	42.85	38.67	7.401	5	5	5.225	135
2wpi
Medaka_Sham vs. Medaka_SCI	94.18	35.49	58.69	7.086	6	5	8.283	135
Medaka_Sham vs. Zebrafish_Sham	94.18	86.83	7.347	7.086	6	5	1.037	135
Medaka_Sham vs. Zebrafish_SCI	94.18	73.93	20.25	7.086	6	5	2.857	135
Medaka_SCI vs. Zebrafish_Sham	35.49	86.83	-51.34	7.401	5	5	6.937	135
Medaka_SCI vs. Zebrafish_SCI	35.49	73.93	-38.44	7.401	5	5	5.194	135
Zebrafish_Sham vs. Zebrafish_SCI	86.83	73.93	12.9	7.401	5	5	1.743	135
3wpi
Medaka_Sham vs. Medaka_SCI	74.18	27.68	46.5	7.086	6	5	6.562	135
Medaka_Sham vs. Zebrafish_Sham	74.18	100.2	-26.01	7.086	6	5	3.671	135
Medaka_Sham vs. Zebrafish_SCI	74.18	74.4	-0.217	7.086	6	5	0.03063	135
Medaka_SCI vs. Zebrafish_Sham	27.68	100.2	-72.51	7.401	5	5	9.797	135
Medaka_SCI vs. Zebrafish_SCI	27.68	74.4	-46.72	7.401	5	5	6.312	135
Zebrafish_Sham vs. Zebrafish_SCI	100.2	74.4	25.79	7.401	5	5	3.485	135
4wpi
Medaka_Sham vs. Medaka_SCI	105.1	40.5	64.58	7.086	6	5	9.115	135
Medaka_Sham vs. Zebrafish_Sham	105.1	101.2	3.905	7.086	6	5	0.5512	135
Medaka_Sham vs. Zebrafish_SCI	105.1	92.06	13.03	7.086	6	5	1.838	135
Medaka_SCI vs. Zebrafish_Sham	40.5	101.2	-60.68	7.401	5	5	8.199	135
Medaka_SCI vs. Zebrafish_SCI	40.5	92.06	-51.56	7.401	5	5	6.966	135
Zebrafish_Sham vs. Zebrafish_SCI	101.2	92.06	9.122	7.401	5	5	1.232	135
5wpi
Medaka_Sham vs. Medaka_SCI	91.55	43.96	47.59	7.086	6	5	6.716	135
Medaka_Sham vs. Zebrafish_Sham	91.55	91.98	-0.4304	7.086	6	5	0.06075	135
Medaka_Sham vs. Zebrafish_SCI	91.55	91.62	-0.07093	7.086	6	5	0.01001	135
Medaka_SCI vs. Zebrafish_Sham	43.96	91.98	-48.02	7.401	5	5	6.488	135
Medaka_SCI vs. Zebrafish_SCI	43.96	91.62	-47.66	7.401	5	5	6.44	135
Zebrafish_Sham vs. Zebrafish_SCI	91.98	91.62	0.3595	7.401	5	5	0.04858	135
6wpi
Medaka_Sham vs. Medaka_SCI	93.06	40.63	52.43	7.086	6	5	7.399	135
Medaka_Sham vs. Zebrafish_Sham	93.06	120.5	-27.4	7.086	6	5	3.867	135
Medaka_Sham vs. Zebrafish_SCI	93.06	95.47	-2.412	7.086	6	5	0.3405	135
Medaka_SCI vs. Zebrafish_Sham	40.63	120.5	-79.83	7.401	5	5	10.79	135
Medaka_SCI vs. Zebrafish_SCI	40.63	95.47	-54.84	7.401	5	5	7.41	135
Zebrafish_Sham vs. Zebrafish_SCI	120.5	95.47	24.99	7.401	5	5	3.376	135
7wpi
Medaka_Sham vs. Medaka_SCI	85.84	45.16	40.68	7.086	6	5	5.742	135
Medaka_Sham vs. Zebrafish_Sham	85.84	91.57	-5.729	7.086	6	5	0.8085	135
Medaka_Sham vs. Zebrafish_SCI	85.84	86.33	-0.4911	7.086	6	5	0.06931	135
Medaka_SCI vs. Zebrafish_Sham	45.16	91.57	-46.41	7.401	5	5	6.271	135
Medaka_SCI vs. Zebrafish_SCI	45.16	86.33	-41.18	7.401	5	5	5.563	135
Zebrafish_Sham vs. Zebrafish_SCI	91.57	86.33	5.238	7.401	5	5	0.7077	135
8wpi
Medaka_Sham vs. Medaka_SCI	102.4	38.36	64	7.401	5	5	8.647	135
Medaka_Sham vs. Zebrafish_Sham	102.4	94.84	7.517	7.401	5	5	1.016	135
Medaka_Sham vs. Zebrafish_SCI	102.4	88.44	13.92	7.401	5	5	1.881	135
Medaka_SCI vs. Zebrafish_Sham	38.36	94.84	-56.48	7.401	5	5	7.631	135
Medaka_SCI vs. Zebrafish_SCI	38.36	88.44	-50.07	7.401	5	5	6.766	135
Zebrafish_Sham vs. Zebrafish_SCI	94.84	88.44	6.405	7.401	5	5	0.8655	135

## Sheet: Sup Table.3b
Table Analyzed	Supplementary Fig. 1c
Two-way ANOVA	Ordinary
Alpha	0.05
Source of Variation	% of total variation	P value	P value summary	Significant?
Interaction	18.11	<0.0001	****	Yes
time	23.07	<0.0001	****	Yes
condition	46.03	<0.0001	****	Yes
ANOVA table	SS (Type III)	DF	MS	F (DFn, DFd)	P value
Interaction	62.05	24	2.586	F (24, 155) = 7.591	P<0.0001
time	79.04	8	9.88	F (8, 155) = 29.01	P<0.0001
condition	157.7	3	52.56	F (3, 155) = 154.3	P<0.0001
Residual	52.79	155	0.3406
Number of missing values	25
Within each row, compare columns (simple effects within rows)
Number of families	9
Number of comparisons per family	6
Alpha	0.05
Sidak's multiple comparisons test	Mean Diff.	95.00% CI of diff.	Significant?	Summary	Adjusted P Value
Pre
Medaka_Sham vs. Medaka_SCI	-1.493	-2.391 to -0.5952	Yes	***	0.0001
Medaka_Sham vs. Zebrafish_Sham	-0.9263	-1.824 to -0.0283	Yes	*	0.0395
Medaka_Sham vs. Zebrafish_SCI	-0.7951	-1.693 to 0.1029	No	ns	0.1116
Medaka_SCI vs. Zebrafish_Sham	0.5669	-0.3311 to 1.465	No	ns	0.4488
Medaka_SCI vs. Zebrafish_SCI	0.6981	-0.1999 to 1.596	No	ns	0.217
Zebrafish_Sham vs. Zebrafish_SCI	0.1312	-0.7668 to 1.029	No	ns	0.9992
1wpi
Medaka_Sham vs. Medaka_SCI	1.923	0.981 to 2.865	Yes	****	<0.0001
Medaka_Sham vs. Zebrafish_Sham	-1.063	-2.005 to -0.1213	Yes	*	0.0183
Medaka_Sham vs. Zebrafish_SCI	1.067	0.1255 to 2.009	Yes	*	0.0176
Medaka_SCI vs. Zebrafish_Sham	-2.986	-3.97 to -2.002	Yes	****	<0.0001
Medaka_SCI vs. Zebrafish_SCI	-0.8555	-1.839 to 0.1282	No	ns	0.1237
Zebrafish_Sham vs. Zebrafish_SCI	2.13	1.147 to 3.114	Yes	****	<0.0001
2wpi
Medaka_Sham vs. Medaka_SCI	2.075	1.133 to 3.016	Yes	****	<0.0001
Medaka_Sham vs. Zebrafish_Sham	-0.4783	-1.42 to 0.4635	No	ns	0.6913
Medaka_Sham vs. Zebrafish_SCI	0.3106	-0.6312 to 1.252	No	ns	0.9436
Medaka_SCI vs. Zebrafish_Sham	-2.553	-3.537 to -1.569	Yes	****	<0.0001
Medaka_SCI vs. Zebrafish_SCI	-1.764	-2.748 to -0.7802	Yes	****	<0.0001
Zebrafish_Sham vs. Zebrafish_SCI	0.7889	-0.1948 to 1.773	No	ns	0.1881
3wpi
Medaka_Sham vs. Medaka_SCI	1.65	0.7083 to 2.592	Yes	****	<0.0001
Medaka_Sham vs. Zebrafish_Sham	-2.082	-3.024 to -1.14	Yes	****	<0.0001
Medaka_Sham vs. Zebrafish_SCI	-0.6011	-1.543 to 0.3407	No	ns	0.4356
Medaka_SCI vs. Zebrafish_Sham	-3.732	-4.716 to -2.749	Yes	****	<0.0001
Medaka_SCI vs. Zebrafish_SCI	-2.251	-3.235 to -1.268	Yes	****	<0.0001
Zebrafish_Sham vs. Zebrafish_SCI	1.481	0.4974 to 2.465	Yes	***	0.0006
4wpi
Medaka_Sham vs. Medaka_SCI	2.261	1.319 to 3.203	Yes	****	<0.0001
Medaka_Sham vs. Zebrafish_Sham	-0.7639	-1.706 to 0.1779	No	ns	0.1782
Medaka_Sham vs. Zebrafish_SCI	-0.1538	-1.096 to 0.788	No	ns	0.9986
Medaka_SCI vs. Zebrafish_Sham	-3.025	-4.009 to -2.041	Yes	****	<0.0001
Medaka_SCI vs. Zebrafish_SCI	-2.415	-3.399 to -1.431	Yes	****	<0.0001
Zebrafish_Sham vs. Zebrafish_SCI	0.61	-0.3737 to 1.594	No	ns	0.47
5wpi
Medaka_Sham vs. Medaka_SCI	1.455	0.5137 to 2.397	Yes	***	0.0004
Medaka_Sham vs. Zebrafish_Sham	-0.8711	-1.813 to 0.07071	No	ns	0.0855
Medaka_Sham vs. Zebrafish_SCI	-0.7316	-1.673 to 0.2102	No	ns	0.2177
Medaka_SCI vs. Zebrafish_Sham	-2.327	-3.31 to -1.343	Yes	****	<0.0001
Medaka_SCI vs. Zebrafish_SCI	-2.187	-3.171 to -1.203	Yes	****	<0.0001
Zebrafish_Sham vs. Zebrafish_SCI	0.1395	-0.8442 to 1.123	No	ns	0.9994
6wpi
Medaka_Sham vs. Medaka_SCI	1.72	0.7782 to 2.662	Yes	****	<0.0001
Medaka_Sham vs. Zebrafish_Sham	-2.332	-3.273 to -1.39	Yes	****	<0.0001
Medaka_Sham vs. Zebrafish_SCI	-0.8661	-1.808 to 0.07569	No	ns	0.0887
Medaka_SCI vs. Zebrafish_Sham	-4.052	-5.035 to -3.068	Yes	****	<0.0001
Medaka_SCI vs. Zebrafish_SCI	-2.586	-3.57 to -1.602	Yes	****	<0.0001
Zebrafish_Sham vs. Zebrafish_SCI	1.466	0.4819 to 2.449	Yes	***	0.0007
7wpi
Medaka_Sham vs. Medaka_SCI	1.131	0.1893 to 2.073	Yes	**	0.0099
Medaka_Sham vs. Zebrafish_Sham	-1.102	-2.044 to -0.1606	Yes	*	0.0129
Medaka_Sham vs. Zebrafish_SCI	-0.7082	-1.65 to 0.2336	No	ns	0.2499
Medaka_SCI vs. Zebrafish_Sham	-2.234	-3.217 to -1.25	Yes	****	<0.0001
Medaka_SCI vs. Zebrafish_SCI	-1.839	-2.823 to -0.8556	Yes	****	<0.0001
Zebrafish_Sham vs. Zebrafish_SCI	0.3942	-0.5895 to 1.378	No	ns	0.8688
8wpi
Medaka_Sham vs. Medaka_SCI	2.267	1.283 to 3.251	Yes	****	<0.0001
Medaka_Sham vs. Zebrafish_Sham	-0.5449	-1.529 to 0.4388	No	ns	0.6007
Medaka_Sham vs. Zebrafish_SCI	-0.08533	-1.069 to 0.8984	No	ns	>0.9999
Medaka_SCI vs. Zebrafish_Sham	-2.812	-3.796 to -1.828	Yes	****	<0.0001
Medaka_SCI vs. Zebrafish_SCI	-2.352	-3.336 to -1.369	Yes	****	<0.0001
Zebrafish_Sham vs. Zebrafish_SCI	0.4596	-0.5241 to 1.443	No	ns	0.7659
Test details	Mean 1	Mean 2	Mean Diff.	SE of diff.	N1	N2	t	DF
Pre
Medaka_Sham vs. Medaka_SCI	4.438	5.931	-1.493	0.3369	6	6	4.431	155
Medaka_Sham vs. Zebrafish_Sham	4.438	5.364	-0.9263	0.3369	6	6	2.749	155
Medaka_Sham vs. Zebrafish_SCI	4.438	5.233	-0.7951	0.3369	6	6	2.36	155
Medaka_SCI vs. Zebrafish_Sham	5.931	5.364	0.5669	0.3369	6	6	1.682	155
Medaka_SCI vs. Zebrafish_SCI	5.931	5.233	0.6981	0.3369	6	6	2.072	155
Zebrafish_Sham vs. Zebrafish_SCI	5.364	5.233	0.1312	0.3369	6	6	0.3894	155
1wpi
Medaka_Sham vs. Medaka_SCI	3.31	1.387	1.923	0.3534	6	5	5.441	155
Medaka_Sham vs. Zebrafish_Sham	3.31	4.373	-1.063	0.3534	6	5	3.008	155
Medaka_Sham vs. Zebrafish_SCI	3.31	2.242	1.067	0.3534	6	5	3.02	155
Medaka_SCI vs. Zebrafish_Sham	1.387	4.373	-2.986	0.3691	5	5	8.089	155
Medaka_SCI vs. Zebrafish_SCI	1.387	2.242	-0.8555	0.3691	5	5	2.318	155
Zebrafish_Sham vs. Zebrafish_SCI	4.373	2.242	2.13	0.3691	5	5	5.772	155
2wpi
Medaka_Sham vs. Medaka_SCI	4.179	2.105	2.075	0.3534	6	5	5.87	155
Medaka_Sham vs. Zebrafish_Sham	4.179	4.658	-0.4783	0.3534	6	5	1.353	155
Medaka_Sham vs. Zebrafish_SCI	4.179	3.869	0.3106	0.3534	6	5	0.879	155
Medaka_SCI vs. Zebrafish_Sham	2.105	4.658	-2.553	0.3691	5	5	6.916	155
Medaka_SCI vs. Zebrafish_SCI	2.105	3.869	-1.764	0.3691	5	5	4.779	155
Zebrafish_Sham vs. Zebrafish_SCI	4.658	3.869	0.7889	0.3691	5	5	2.137	155
3wpi
Medaka_Sham vs. Medaka_SCI	3.292	1.642	1.65	0.3534	6	5	4.669	155
Medaka_Sham vs. Zebrafish_Sham	3.292	5.374	-2.082	0.3534	6	5	5.892	155
Medaka_Sham vs. Zebrafish_SCI	3.292	3.893	-0.6011	0.3534	6	5	1.701	155
Medaka_SCI vs. Zebrafish_Sham	1.642	5.374	-3.732	0.3691	5	5	10.11	155
Medaka_SCI vs. Zebrafish_SCI	1.642	3.893	-2.251	0.3691	5	5	6.099	155
Zebrafish_Sham vs. Zebrafish_SCI	5.374	3.893	1.481	0.3691	5	5	4.013	155
4wpi
Medaka_Sham vs. Medaka_SCI	4.663	2.402	2.261	0.3534	6	5	6.399	155
Medaka_Sham vs. Zebrafish_Sham	4.663	5.427	-0.7639	0.3534	6	5	2.162	155
Medaka_Sham vs. Zebrafish_SCI	4.663	4.817	-0.1538	0.3534	6	5	0.4353	155
Medaka_SCI vs. Zebrafish_Sham	2.402	5.427	-3.025	0.3691	5	5	8.196	155
Medaka_SCI vs. Zebrafish_SCI	2.402	4.817	-2.415	0.3691	5	5	6.543	155
Zebrafish_Sham vs. Zebrafish_SCI	5.427	4.817	0.61	0.3691	5	5	1.653	155
5wpi
Medaka_Sham vs. Medaka_SCI	4.063	2.607	1.455	0.3534	6	5	4.119	155
Medaka_Sham vs. Zebrafish_Sham	4.063	4.934	-0.8711	0.3534	6	5	2.465	155
Medaka_Sham vs. Zebrafish_SCI	4.063	4.794	-0.7316	0.3534	6	5	2.07	155
Medaka_SCI vs. Zebrafish_Sham	2.607	4.934	-2.327	0.3691	5	5	6.303	155
Medaka_SCI vs. Zebrafish_SCI	2.607	4.794	-2.187	0.3691	5	5	5.925	155
Zebrafish_Sham vs. Zebrafish_SCI	4.934	4.794	0.1395	0.3691	5	5	0.3779	155
6wpi
Medaka_Sham vs. Medaka_SCI	4.129	2.409	1.72	0.3534	6	5	4.867	155
Medaka_Sham vs. Zebrafish_Sham	4.129	6.461	-2.332	0.3534	6	5	6.598	155
Medaka_Sham vs. Zebrafish_SCI	4.129	4.996	-0.8661	0.3534	6	5	2.451	155
Medaka_SCI vs. Zebrafish_Sham	2.409	6.461	-4.052	0.3691	5	5	10.98	155
Medaka_SCI vs. Zebrafish_SCI	2.409	4.996	-2.586	0.3691	5	5	7.006	155
Zebrafish_Sham vs. Zebrafish_SCI	6.461	4.996	1.466	0.3691	5	5	3.971	155
7wpi
Medaka_Sham vs. Medaka_SCI	3.809	2.678	1.131	0.3534	6	5	3.201	155
Medaka_Sham vs. Zebrafish_Sham	3.809	4.912	-1.102	0.3534	6	5	3.12	155
Medaka_Sham vs. Zebrafish_SCI	3.809	4.518	-0.7082	0.3534	6	5	2.004	155
Medaka_SCI vs. Zebrafish_Sham	2.678	4.912	-2.234	0.3691	5	5	6.051	155
Medaka_SCI vs. Zebrafish_SCI	2.678	4.518	-1.839	0.3691	5	5	4.983	155
Zebrafish_Sham vs. Zebrafish_SCI	4.912	4.518	0.3942	0.3691	5	5	1.068	155
8wpi
Medaka_Sham vs. Medaka_SCI	4.542	2.275	2.267	0.3691	5	5	6.142	155
Medaka_Sham vs. Zebrafish_Sham	4.542	5.087	-0.5449	0.3691	5	5	1.476	155
Medaka_Sham vs. Zebrafish_SCI	4.542	4.628	-0.08533	0.3691	5	5	0.2312	155
Medaka_SCI vs. Zebrafish_Sham	2.275	5.087	-2.812	0.3691	5	5	7.618	155
Medaka_SCI vs. Zebrafish_SCI	2.275	4.628	-2.352	0.3691	5	5	6.373	155
Zebrafish_Sham vs. Zebrafish_SCI	5.087	4.628	0.4596	0.3691	5	5	1.245	155
